# Supplementary material for: Plasma Exosome miRNAs Profile in Patients With ST-Segment Elevation Myocardial Infarction
Source: Front Cardiovasc Med. 2022 Jun 15;9:848812. doi: 10.3389/fcvm.2022.848812 (PMC9240753; doi:10.3389/fcvm.2022.848812)
Supplement: Supplementary file 1 [file Data_Sheet_1.zip]

Archive with 4 entries (4 files):
- Table 2.DOCX
- Table 1.DOCX
- Table 1S .docx
- Data Sheet 1.XLSX
