# Supplementary material for: Plasma Exosome miRNAs Profile in Patients With ST-Segment Elevation Myocardial Infarction
Source: Front Cardiovasc Med. 2022 Jun 15;9:848812. doi: 10.3389/fcvm.2022.848812 (PMC9240753; doi:10.3389/fcvm.2022.848812)
Supplement: Supplementary file 1 [file Data_Sheet_1.zip › Data Sheet 1.XLSX]

## Sheet: Sheet1
miR_name	miR_seq	Health_A(norm)	Health_B(norm)	Health_C(norm)	Health_D(norm)	Health_E(norm)	Health_F(norm)	Health_G(norm)	Health_H(norm)	Health_I(norm)	Heatlh_J(norm)	Heatlh_K(norm)	IHD_1(norm)	IHD_10(norm)	IHD_2(norm)	IHD_3(norm)	IHD_4(norm)	IHD_5(norm)	IHD_6(norm)	IHD_7(norm)	IHD_8(norm)	IHD_9(norm)
hsa-miR-1-3p	TGGAATGTAAAGAAGTATGTAT	286.712	399.02	249.538	277.119	683.09	681.57	1304.78	1331.55	1295.65	328.457	296.123	984.664	888.511	5190.47	305.89	787.223	757.272	784.201	1000.88	559.277	876.028
hsa-miR-1-5p_R+1	ACATACTTCTTTATATGCCCATA	0	0	0	0	0	0	0	0	0	0	0	0	0	6.82163	0	0	0	24.5229	22.9808	0	0
hsa-let-7f-5p	TGAGGTAGTAGATTGTATAGTT	90747.9	22189.2	84436.1	98036.7	130132	25727.1	97272.6	135431	67511.9	31675.8	81131.8	84716.5	80922.7	213998	87884.7	113621	98323.2	54640.1	68053.5	66480.8	107613
hsa-let-7f-1-3p_1ss22CT	CTATACAATCTATTGCCTTCCT	157.182	151.649	185.424	188.193	142.916	138.305	104.454	156.37	84.3218	63.0502	85.353	140.368	178.38	202.55	206.073	149.535	157.333	77.8337	168.123	113.187	91.3094
hsa-let-7d-5p	AGAGGTAGTAGGTTGCATAGTT	63547	50525.2	68023	61365.1	72673.4	64783.2	86555.3	84915.5	108562	66851.3	79605	78575.1	78926.2	134045	55289.3	74712.3	81154.8	58039.4	74207.5	61597.6	81648.7
hsa-let-7d-3p	CTATACGACCTGCTGCCTTTCT	10172.2	9542.07	12495.4	11793.1	13011.4	10171.7	12099.4	12821.7	10067.6	7908.54	12456.3	13004.9	11596.9	16414.9	15938.5	14275.1	14842	21618.6	19880.8	11593.9	17381.3
hsa-let-7e-5p	TGAGGTAGGAGGTTGTATAGTT	18018.7	4602.82	14985.4	12172.3	15176.5	4432.56	11629.1	15226.1	12441.9	10482.5	13909.8	10005.1	15451	13606.2	12305.5	8302.48	9931.16	7032.54	9307.3	11953.7	15882.2
hsa-let-7e-3p	CTATACGGCCTCCTAGCTTTCC	300.781	38.7189	281.365	135.458	243.442	102.681	97.332	201.635	100.619	122.692	275.22	175.46	208.862	149.551	266.178	213.798	163.384	103.423	130.628	39.9484	130.184
hsa-let-7a-5p	TGAGGTAGTAGGTTGTATAGTT	139777	30671.1	140761	140515	173732	35746.3	122727	171142	70511	47715.5	126535	103521	121769	162499	124588	98211.5	109331	75320.8	96222.8	94696.4	133957
hsa-let-7a-3p	CTATACAATCTACTGTCTTTC	707.644	327.318	656.364	666.43	602.952	564.395	491.408	393.44	380.983	348.764	414.427	284.635	519.145	427.052	409.284	246.136	394.773	362.158	424.137	331.794	200.851
hsa-miR-7-5p	TGGAAGACTAGTGATTTTGTTGTT	1632.63	1623.69	2023.98	2436.86	3183.72	1243	1656.23	1357.04	1459.45	1257.31	2334.72	1244.65	1430.42	1703.31	2497.2	2021.4	1611.37	1462.14	1803.39	1626.05	1864.16
hsa-let-7i-5p	TGAGGTAGTAGTTTGTGCTGTT	153052	151637	160397	158050	165826	156008	197475	175104	251989	148937	187532	144486	141346	252959	145471	173460	174939	151860	187842	124202	173723
hsa-let-7i-3p	CTGCGCAAGCTACTGCCTTGCT	1771.7	1798.28	1378.23	1278.06	1180.87	2041.04	1119.32	787.337	1193.97	1304.46	1030.33	797.089	1097.37	1246.26	1077.59	650.046	970.796	1635.57	1133.32	938.787	861.563
hsa-miR-7-2-3p_R+1	CAACAAATCCCAGTCTACCTAAT	4.8513	0	0	0	0	0	4.15442	0	0	0	0	0	7.90289	0	0	0	0	0	0	0	0
hsa-let-7c-5p	TGAGGTAGTAGGTTGTATGGTT	3758.08	1083.23	4477.43	2629.48	4125.63	1720.9	3268.76	3639.3	1557.41	1995.5	3727.24	2576.46	3514.45	1581.74	3661.3	1677.23	3651.78	1946.53	2230.73	3451.24	2758.54
hsa-let-7c-p3	TAGAGTTACACCCTGGGAGTTAA	4.8513	11.8308	8.30257	0	25.4342	0	0	13.7167	7.79445	0	20.0318	0	16.9348	11.0196	0	16.0658	0	0	12.0952	0	17.177
hsa-let-7g-5p	TGAGGTAGTAGTTTGTACAGTT	218622	105537	219708	205765	291347	100587	213730	269759	212647	168078	243750	179924	183754	294767	209323	204558	168567	116024	148402	161719	188510
hsa-let-7g-3p_R+1	CTGTACAGGCCACTGCCTTGCT	110.61	190.368	104.243	137.526	192.573	98.4897	125.226	117.963	128.254	133.769	91.4497	100.263	55.3203	68.2163	49.3716	77.8572	102.007	166.329	158.447	166.452	73.2283
hsa-let-7b-5p	TGAGGTAGTAGGTTGTGTGGTT	236454	147520	266207	270521	291079	154000	183782	229114	130168	154567	308959	160529	240938	144250	255023	129429	162180	146231	157844	221896	174871
hsa-let-7b-3p_1ss22CT	CTATACAACCTACTGCCTTCCT	1260.37	790.512	1432.65	1355.61	1679.87	598.272	848.688	989.658	423.026	962.793	1149.65	997.615	1125.6	754.577	1368.45	528.935	1002.78	1181.37	880.529	914.374	870.604
hsa-miR-7-1-3p	CAACAAATCACAGTCTGCCATA	921.748	365.679	718.634	919.25	936.221	389.768	414.255	705.723	413.106	449.872	423.281	393.531	565.621	787.636	564.554	709.366	655.265	317.732	356.808	619.2	348.965
hsa-let-7f-2-3p_1ss22CT	CTATACAGTCTACTGTCTTTCT	105.597	85.8628	61.3468	70.8308	88.8178	57.8016	78.9339	80.014	102.155	78.6707	65.6115	76.1719	98.0335	150.251	29.3368	83.6244	110.364	90.8059	78.2155	13.3161	48.5175
hsa-let-7a-3p_R+1	CTATACAATCTACTGTCTTTCT	1640.55	626.852	1323.8	1281.16	1608.21	1045.84	1195.88	1132.08	1019.07	853.165	805.483	874.932	1298.71	1800.82	979.204	784.957	1364.7	577	830.535	693.548	840.921
hsa-let-7a-2-3p_R-2	CTGTACAGCCTCCTAGCTTT	0	0	0	0	0	0	0	3.42917	0	0	0	0	0	0	0	0	0	0	0	28.8516	0
hsa-miR-9-5p	TCTTTGGTTATCTAGCTGTATGA	36.5465	5.01912	16.6051	13.4423	86.7992	19.5582	65.6793	58.5245	28.1073	44.8735	54.5795	21.7236	30.4826	96.5523	47.2251	59.7317	59.0719	38.7391	96.3582	170.151	27.7243
hsa-miR-9-3p	ATAAAGCTAGATAACCGAAAGT	6.79183	9.67973	12.3001	3.10208	18.9747	0	9.59472	7.54417	6.14108	12.7804	3.77411	16.1534	19.1927	22.7388	10.0174	0	13.8315	0	12.9015	6.65806	25.0122
hsa-miR-10a-5p_R-1	TACCCTGTAGATCCGAATTTGT	57273	16170	55605.6	53586.9	53204.7	12226.3	33288.2	51629.9	23952	23285.5	31172.1	37594.8	51322.5	22142.8	56294.4	15684.5	22455.4	26944.8	27872.1	42673.8	34058.9
hsa-miR-10a-3p_R-1	CAAATTCGTATCTAGGGGAAT	610.294	153.8	528.597	449.802	575.297	188.597	294.37	535.636	248.714	273.501	317.897	274.052	243.861	240.856	551.674	130.998	184.996	87.4296	122.161	379.51	188.947
hsa-miR-10b-5p_R-1	TACCCTGTAGAACCGAATTTGT	119090	38332.3	127382	114041	107237	23190.1	61947.7	95517.8	42830.1	54036.1	64569.6	82698	133203	41005.6	98384.8	33206.1	50890.3	63232.4	68862.7	129695	64287.7
hsa-miR-10b-3p_L-1	CAGATTCGATTCTAGGGGAAT	545.287	130.139	455.719	526.32	647.966	362.526	317.516	381.324	310.361	656.915	334.445	277.394	590.459	231.411	356.334	96.3946	127.077	366.778	313.265	668.026	152.785
hsa-miR-15a-5p_R-1	TAGCAGCACATAATGGTTTGT	26768.5	18648.5	24477.4	26463.8	20456.4	12539.6	14281.1	11904	13893.2	9066.44	15186.3	13342.5	12479.8	17006.9	19592	11543.9	12750.9	14417.4	12482.2	13329.4	12901.8
hsa-miR-15a-3p_1ss22AT	CAGGCCATATTGTGCTGCCTCT	91.2045	130.139	33.2103	55.8374	129.593	60.7702	93.1776	26.7475	53.144	53.6779	51.386	81.0457	38.3855	83.4338	133.089	81.5647	48.4101	59.708	60.4759	48.8258	47.9148
hsa-miR-15b-5p	TAGCAGCACATCATGGTTTACA	26801.5	20791	25998.6	32420.9	21329.6	17937.7	18442.6	16019.7	14445.2	12096.3	16288.9	16297.7	16401.9	27761.4	19557.6	14764.4	15590.6	12743.4	12169	15582.1	16884.1
hsa-miR-15b-3p_R-1	CGAATCATTATTTGCTGCTCT	7751.41	6518.76	6884.68	10094.2	4799.8	3839	6581.78	4759.69	3562.77	1423.74	5046.28	4112.44	4049.67	5377.02	4327.53	4316.75	5166.91	3588.88	3852.31	3994.84	5340.25
hsa-miR-16-5p	TAGCAGCACGTAAATATTGGCG	176791	93790.2	163828	194361	116290	56235.5	85639.7	55157.5	54965.9	30949.1	101678	58843.7	72694.2	63607	127491	39219	80193.1	51338.9	50153.8	65694	77184
hsa-miR-16-1-3p	CCAGTATTAACTGTGCTGCTGA	52.3941	111.855	49.8154	32.0548	42.3903	143.543	58.7553	6.1725	72.9844	107.356	53.1279	40.1051	19.1927	45.6525	45.0785	37.0749	29.3919	0	48.3807	48.8258	50.627
hsa-miR-16-2-3p_L+1R-2	ACCAATATTACTGTGCTGCTT	39346	59434.6	43109.7	44478.7	21780.1	36375.2	31824.6	16185.7	20922.4	11366.9	37518.8	13604	20889.6	11904.8	24351	10818.4	24875.9	18282.4	22178.9	13684.5	27268.1
hsa-miR-17-5p	CAAAGTGCTTACAGTGCAGGTAG	11669.2	12455.8	10017.7	10641	15595.4	10970.2	14978.5	11781.8	15963.3	10967.7	18045.3	12427.2	9453.18	21791.3	14209.4	17534.1	12175.3	7651.33	8797.42	9706.35	11955.2
hsa-miR-17-3p	ACTGCAGTGAAGGCACTTGTAG	2052.1	5113.05	1467.71	1742.34	1515.15	4065.32	1836.25	1238.62	2813.09	3500.14	2334.14	1784.68	1474.45	2301.51	1360.94	1313.69	1021.8	1971.43	1545.76	1180.7	977.282
hsa-miR-18b-5p_R-2	TAAGGTGCATCTAGTGCAGTT	192.112	82.8155	110.24	214.044	209.529	53.4359	45.6986	79.2138	87.5104	44.7315	296.994	86.0589	50.8043	57.1968	273.691	105.045	65.2672	9.59593	49.5902	93.2129	100.802
hsa-miR-18b-3p_L+3R-5	TACTGCCCTAAATGCCCCTT	93.145	43.021	119.004	194.397	136.86	83.821	29.6744	33.6059	26.9263	5.96421	53.9989	72.6905	50.8043	6.29689	167.434	14.8299	48.4101	31.9864	88.2948	59.9226	79.5567
hsa-miR-18a-5p_R-3	TAAGGTGCATCTAGTGCAGA	1943.43	1736.97	1573.34	2286.23	2322.99	1175.59	1336.54	1396.01	1062.53	928.286	1977.06	1575.8	1127.86	1757.36	1967.35	1925.42	1265.15	930.805	1006.32	1065.29	1342.07
hsa-miR-18a-3p_R-2	ACTGCCCTAAGTGCTCCTTCT	761.655	975.502	794.279	1140.53	1143.33	764.867	643.341	449.221	395.391	383.413	1325.58	564.814	434.659	315.369	1161.31	1156.74	871.382	839.111	591.454	259.665	964.625
hsa-miR-19b-3p	TGTGCAAATCCATGCAAAACTGA	22971.4	23606.9	17010.3	21200.3	16045.3	11718.7	9894.04	6538.74	11323.6	8252.33	12034.5	10136.4	10806.6	17072.3	18651	12541.2	12200.2	9449.33	8943.17	10729.5	7872.95
hsa-miR-19b-1-5p	AGTTTTGCAGGTTTGCATCCAGC	27.1673	24.7371	29.5203	0	0	40.8627	4.15442	7.54417	31.1778	40.8974	0	37.5985	0	21.5144	0	19.7733	12.967	0	24.1903	0	10.8486
hsa-miR-19a-5p_R-1	AGTTTTGCATAGTTGCACTAC	0	0	0	19.6465	0	0	0	0	0	0	0	0	0	0	0	0	0	0	0	0	0
hsa-miR-19a-3p	TGTGCAAATCTATGCAAAACTGA	6792.8	7030.35	5360.39	7191.31	6352.49	3176.82	3107.8	2285.88	3383.5	2072.99	4278.68	3769.32	2675.69	6980.72	7825.76	5640.32	4385.87	3611.27	3897.06	3309.06	2937.27
hsa-miR-20a-5p	TAAAGTGCTTATAGTGCAGGTAG	17522.3	14031	16011.7	15597.6	21885.5	10108.5	21192.6	14640.7	20080.9	11954.4	22325.6	13447.7	10556.8	28323.8	19742.2	18157.6	13010.8	7200.86	9350.78	9714.12	12826.7
hsa-miR-20a-3p_R+1	ACTGCATTATGAGCACTTAAAGT	193.082	182.839	128.229	189.227	314.9	68.1046	104.454	79.5567	174.312	115.876	188.125	108.618	137.736	305.924	208.22	50.669	164.249	73.5688	116.114	177.548	53.3392
hsa-miR-20b-5p	CAAAGTGCTCATAGTGCAGGTAG	4598.71	3129.42	3415.43	4029.95	4126.4	2552	3836.11	1965.14	1928.77	2167.99	5339.79	1770.47	1837.61	1766.63	3468.89	2566.4	1722.88	949.642	1260.32	2226.01	2525.93
hsa-miR-20b-3p_R-1	ACTGTAGTATGGGCACTTCCA	34.9294	39.7945	5.53505	73.4159	47.2349	27.2418	24.333	27.4334	12.046	0	38.3218	26.7367	76.771	17.3165	0	18.5374	10.3736	28.7878	82.2472	35.5097	8.13648
hsa-miR-21-5p_R+1	TAGCTTATCAGACTGATGTTGAC	295688	149123	288986	231943	317988	148339	330102	387535	407949	290281	253227	265152	294703	858082	328581	653952	348033	336302	403023	294586	277013
hsa-miR-21-3p	CAACACCAGTCGATGGGCTGT	1419.49	1647.71	1630.07	1297.7	1018.58	1876.54	2214.9	2891.48	3805.11	2773.36	1650.45	2271.79	2304.26	4797.71	1923.35	3341.68	2423.1	2796.68	3344.32	3284.64	1506.15
hsa-miR-22-5p_R-1	AGTTCTTCAGTGGCAAGCTTT	1932.76	1581.02	1923.43	1921.22	1168.76	2026.37	1235.64	1473.17	1821.78	1519.17	1421.39	1361.07	1482.36	2703.47	678.323	1989.68	1864.65	1756.06	1786.46	1422.61	1579.38
hsa-miR-22-3p	AAGCTGCCAGTTGAAGAACTGT	229342	281510	217302	252498	146305	294285	196971	152435	249931	182143	217342	192473	162402	238450	154166	204054	234919	257378	233468	146970	186635
hsa-miR-23c_L+1R-1_1ss15TG	CATCACATTGCCAGGGATTACC	6.79183	0	0	3.61909	0	0	0	4.45792	0	0	0	0	6.77391	1.83659	5.72425	0	4.75456	10.129	0	6.65806	0
hsa-miR-23a-5p	GGGGTTCCTGGGGATGGGATTT	530.733	1034.66	500.922	457.04	323.378	1543.35	550.757	565.127	1170.58	1285.71	648.857	586.537	722.55	714.697	414.292	502.982	564.496	932.938	911.976	1003.15	690.697
hsa-miR-23a-3p_R+1	ATCACATTGCCAGGGATTTCCA	91520.3	47661.4	79842.1	68405.5	97851.4	52578.3	66143.7	82970.8	84147.8	74246.7	62680.9	101351	88464.4	145274	99100	100372	106795	104644	91951.7	98975.5	106433
hsa-miR-23b-5p	TGGGTTCCTGGCATGCTGATTT	121.283	157.027	130.996	141.662	273.72	190.693	183.981	262.674	221.079	72.4225	134.126	294.104	293.536	235.609	313.403	171.78	225.626	288.944	147.561	157.574	313.707
hsa-miR-23b-3p_R+1	ATCACATTGCCAGGGATTACCACT	22106.9	10301.9	19530.4	18583.5	25437.8	11505	18909.7	20724.9	18334.3	14865.4	17435.1	24261.1	22439.1	30327.1	22913.1	21906.9	31913.5	17403.8	17035.4	19116.4	23085
hsa-miR-24-1-5p_L+1R-2	GTGCCTACTGAGCTGATATCA	227.041	204.35	149.446	275.051	76.3026	148.782	78.3404	149.512	145.26	190.855	165.48	137.861	121.93	138.007	206.073	95.1588	138.315	137.542	165.704	137.6	65.0919
hsa-miR-24-3p	TGGCTCAGTTCAGCAGGAACAG	31365.1	21643.9	24558.1	25761.7	27191.6	21647.8	25098.3	29485	33353.5	28515.3	20537.9	31711	31467.6	46691.4	28351.1	33337.7	32988.5	28803.8	29013.3	30774.7	29448.6
hsa-miR-24-2-5p_L+1R-1	GTGCCTACTGAGCTGAAACACA	1646.53	737.811	1178.97	873.753	1265.65	1004.8	739.486	1008.86	1459.69	1316.39	693.276	1079.5	1397.68	1556.91	1333.03	1237.06	923.25	814.588	853.919	1469.21	570.458
hsa-miR-25-5p_R+2	AGGCGGAGACTTGGGCAATTGCT	358.026	581.86	414.206	350.535	185.306	516.547	375.678	277.763	367.756	509.514	280.446	318.334	347.727	202.025	195.34	233.572	270.578	272.951	420.912	237.471	257.655
hsa-miR-25-3p	CATTGCACTTGTCTCGGTCTGA	309855	280483	369404	420788	190293	182172	309486	196723	218201	137798	344471	199295	190357	149394	266145	131066	264654	173335	211953	181392	256916
hsa-miR-26b-5p_R+1	TTCAAGTAATTCAGGATAGGTT	195143	62459.4	137784	158378	193937	55845.4	121902	161137	122785	91123.1	127373	109825	129132	251549	151079	122173	120153	65476.2	73232.2	108523	90003.1
hsa-miR-26b-3p_R+1	CCTGTTCTCCATTACTTGGCTC	762.625	328.035	547.047	706.24	743.647	434.821	831.477	964.968	1060.75	580.232	332.703	1088.69	1053.34	1414.18	613.926	835.42	1253.48	802.86	916.814	701.316	800.992
hsa-miR-26a-5p	TTCAAGTAATCCAGGATAGGCT	250628	97471	209399	198312	193971	94243.3	221235	267274	275315	175224	147726	236571	233404	448076	177355	211665	218750	108632	128484	182628	168757
hsa-miR-26a-1-3p	CCTATTCTTGGTTACTTGCACG	25.2268	0	9.22508	61.0076	67.8245	28.2896	45.1051	72.0126	78.6531	51.9738	0	72.6905	80.1579	196.778	42.9319	118.64	109.787	61.8404	7.2571	15.5355	49.723
hsa-miR-26a-2-3p	CCTATTCTTGATTACTTGTTTC	77.6209	15.0574	83.9482	103.403	102.948	137.257	36.7963	79.5567	65.8985	87.759	6.09665	69.3484	60.9652	67.6916	57.958	70.4422	54.4614	66.1053	14.5142	55.4839	47.0108
hsa-miR-27a-5p	AGGGCTTAGCTGCTTGTGAGCA	947.945	743.188	1087.64	689.696	721.847	567.887	503.278	724.241	640.562	1223.51	551.311	571.498	727.066	270.242	1227.85	149.535	223.032	424.353	449.94	1087.48	268.504
hsa-miR-27a-3p_R-1	TTCACAGTGGCTAAGTTCCG	122002	45483.1	101530	93525.7	84859.8	36616.2	59532.7	89544.3	66837.9	75268.7	63346.8	56605.3	88793.5	82586.2	102281	40430.5	51476.4	47669.6	49148.7	79375.2	40117.7
hsa-miR-27b-5p_R+1	AGAGCTTAGCTGATTGGTGAACA	217.338	316.205	274.907	129.253	270.087	264.036	265.883	295.594	456.33	273.501	230.802	204.703	261.924	342.656	319.842	211.327	330.226	329.46	256.418	193.084	119.335
hsa-miR-27b-3p	TTCACAGTGGCTAAGTTCTGC	81683.8	31839.5	66160.6	65650.9	65056.8	33661.5	78816	95362.9	85516.2	58343.6	52415.9	71875.3	71718.2	102962	67584.4	50778.8	71028	38349.8	43013.5	54488.5	51468.5
hsa-miR-28-5p_R-1	AAGGAGCTCACAGTCTATTGA	6789.24	4932.36	6379.76	5493.27	5198.06	4839.62	7400.2	8483.31	11303.4	8553.52	4672.64	6838.9	7443.02	15311	3996.96	8003.23	7846.33	5110.37	5878.25	6425.03	5326.23
hsa-miR-28-3p	CACTAGATTGTGAGCTCCTGGA	8977.82	8084.73	9036.89	7579.42	6835.74	9045.33	9943.3	10800.5	15241.7	13288.3	7119.14	12014	11709.8	15703.4	6248.73	12168	13267	13763.8	15126.2	11145.6	13461.4
hsa-miR-29a-5p_R-1	ACTGATTTCTTTTGGTGTTCA	106.729	39.7945	100.553	46.5312	157.45	111.063	22.5525	61.725	62.3556	143.141	26.1285	47.6248	55.3203	11.0196	53.6648	32.1315	10.3736	25.5892	21.7713	0	27.1216
hsa-miR-29a-3p_R-1	TAGCACCATCTGAAATCGGTT	104134	37104.6	69730.1	65097.5	61947.1	28825.8	47162.1	58344.9	43883.4	67506.5	38868.3	42548.2	72541.9	39719.9	46509.2	30266.7	30196.5	31066.8	30889	63134	24802.9
hsa-miR-29b-1-5p	GCTGGTTTCATATGGTGGTTTAGA	118.372	111.855	114.391	78.586	109.004	51.3404	40.9507	65.8401	22.6748	77.5347	0	64.3353	129.833	64.0184	51.5182	92.6871	45.8167	7.4635	147.561	53.2645	56.9554
hsa-miR-29b-3p_R-2	TAGCACCATTTGAAATCAGTG	2446.27	1001.31	1496.23	1596.36	1651.1	673.449	757.835	1105.91	737.933	1392.86	1093.04	803.007	1165.02	762.055	1628.19	557.977	565.145	533.107	461.128	1373.78	508.304
hsa-miR-29c-5p_R-1	TGACCGATTTCTCCTGGTGTT	675.302	619.503	645.756	660.743	397.258	476.732	343.63	387.496	430.82	468.616	242.995	320.841	641.263	439.208	403.56	237.279	398.519	378.506	387.046	705.755	373.374
hsa-miR-29c-3p_R-1	TAGCACCATTTGAAATCGGTT	5493.86	3301.86	4160.13	3596.34	4077.04	2040.78	2813.88	2384.3	1859.51	3207.25	2363.32	2071.89	3095.77	2356.22	3197.35	1592.98	2047.7	1658.5	1746.85	3036.08	1094.13
hsa-miR-29b-2-5p_R+1	CTGGTTTCACATGGTGGCTTAGA	371.61	418.38	267.527	248.166	232.541	368.812	378.052	320.284	478.296	540.187	309.187	270.709	325.148	433.436	259.738	384.343	278.358	314.533	353.179	295.174	157.305
hsa-miR-30b-5p	TGTAAACATCCTACACTCAGCT	39127.7	21449.2	33190	34629.9	34381.8	22843.3	21652.8	30722.2	23537.3	22199.6	24203.7	25941	33650.1	35243.5	28096.8	19581.7	29951.5	20444.3	17711.8	31554.8	20786.3
hsa-miR-30b-3p	CTGGGAGGTGGATGTTTACTTC	89.264	121.534	166.051	115.811	201.051	216.887	172.705	205.064	278.474	298.21	191.609	203.868	191.927	365.744	113.769	187.846	133.992	162.065	94.3424	181.987	203.412
hsa-miR-30a-5p_R+2	TGTAAACATCCTCGACTGGAAGCT	96027.7	41682.5	90446.4	89890.5	83129.8	25925.8	60534.6	81598.1	53856.8	66685.8	72470.4	58108.5	83558.4	37015.5	89183.4	25323.4	41588.2	33821.4	39846.3	76409.1	36511.1
hsa-miR-30a-3p	CTTTCAGTCGGATGTTTGCAGC	5237.47	2339.27	5714.94	5192.88	4809.49	1695.8	3860.05	5070.71	3162.07	3620.27	4126.12	3156.19	4588.76	2347.95	4053.84	1350.76	2343.14	1625.98	2446.25	3548.75	2163.85
hsa-miR-30c-5p_R+1	TGTAAACATCCTACACTCTCAGCT	56452.2	31870	61431.2	57459.1	65619.2	30602.5	41127.8	46466.8	37018.6	38298.7	50057.4	40440.7	35567.7	56691.8	55515.2	44671.5	58082.9	43684.1	45479.9	37393.9	46962.3
hsa-miR-30c-2-3p	CTGGGAGAAGGCTGTTTACTCT	176.587	174.235	261.07	163.376	214.374	132.018	138.283	154.998	179.272	242.828	238.64	127.835	194.185	88.1565	304.816	86.508	127.941	133.277	58.0568	77.6774	122.951
hsa-miR-30c-1-3p_R-2	CTGGGAGAGGGTTGTTTACT	171.736	204.35	168.819	180.955	123.538	161.355	248.671	207.122	417.357	435.387	226.447	254.835	196.443	333.735	133.089	159.422	248.102	15.9932	85.8757	201.961	190.755
hsa-miR-30d-5p_R+2	TGTAAACATCCCCGACTGGAAGCT	189070	128638	199441	174817	142577	109345	195264	177473	209176	136226	180404	191919	196132	253144	175122	156000	218306	180142	201128	185940	228668
hsa-miR-30d-3p	CTTTCAGTCAGATGTTTGCTGC	181.439	314.054	142.989	163.376	230.119	247.272	237.395	302.453	480.776	362.965	222.092	316.663	176.122	609.224	109.476	275.59	168.571	191.919	290.284	235.252	216.973
hsa-miR-30e-5p_R+2	TGTAAACATCCTTGACTGGAAGCT	158780	117976	148337	164982	117374	73120.7	129080	109730	148109	97547.1	118237	125748	118913	208468	138760	143016	152379	108265	120025	94845.2	148143
hsa-miR-30e-3p_1ss22CT	CTTTCAGTCGGATGTTTACAGT	7939.64	3112.57	6985.23	5351.09	5348.45	3460.24	6403.74	7843.54	7102.87	6953.41	5144.26	6377.13	5890.48	11238.6	7013.99	4865.46	6879.85	3352.18	4821.74	5304.26	5312.67
hsa-miR-31-5p_R+2	AGGCAAGATGCTGGCATAGCTGT	725.755	338.791	604.243	537.694	801.783	633.896	535.92	528.092	379.094	966.201	591.375	279.065	391.758	113.869	332.722	221.213	134.857	335.858	463.245	530.426	160.018
hsa-miR-31-3p_R+1	TGCTATGCCAACATATTGCCATC	0	19.3595	0	0	0	0	0	0	19.1318	14.4845	0	0	0	0	0	0	0	0	0	0	0
hsa-miR-32-5p_R-2	TATTGCACATTACTAAGTTG	2037.55	953.991	1657.75	2014.28	2004.46	688.38	893.793	1155.63	719.215	677.363	1336.04	657.557	808.353	985.988	1697.96	729.139	669.961	696.238	1000.27	872.206	715.106
hsa-miR-32-3p_R-1	CAATTTAGTGTGTGTGATATT	154.271	13.9818	92.2508	177.853	83.5695	13.6209	80.7144	136.481	53.144	66.4583	62.7084	31.7499	82.4159	219.866	90.1569	61.7914	154.739	70.3702	58.0568	95.4323	78.6527
hsa-miR-33a-5p_R-1	GTGCATTGTAGTTGCATTGC	210.547	379.661	105.166	128.219	318.533	755.437	381.613	629.596	513.016	456.688	266.51	548.103	559.976	912	57.958	481.973	312.072	700.503	497.112	308.49	319.131
hsa-miR-33a-3p_R-1	CAATGTTTCCACAGTGCATCA	71.7993	61.305	22.1402	20.6805	0	0	43.9181	49.38	48.1839	86.907	12.1933	30.0788	57.5782	102.849	0	92.6871	28.5274	34.1189	48.3807	86.5548	58.7635
hsa-miR-33b-5p	GTGCATTGCTGTTGCATTGC	0	73.1358	6.45756	12.4083	53.2907	31.4329	5.34139	0	8.50303	13.6325	0	0	9.03188	3.14845	0	44.4898	5.1868	0	12.0952	17.7548	0
hsa-miR-33b-3p_R-1	CAGTGCCTCGGCAGTGCAGCC	9.70261	13.9818	12.9151	0	0	0	4.7479	31.5484	0	71.5705	47.0313	0	24.8377	3.67319	0	11.1225	14.6959	0	15.7237	0	37.0662
hsa-miR-34a-5p_R+1	TGGCAGTGTCTTAGCTGGTTGTT	146.509	76.3623	118.081	125.117	147.761	63.9135	87.2427	87.1009	57.3955	272.649	108.869	137.861	196.443	140.106	193.193	145.828	372.585	259.09	235.856	434.994	228.726
hsa-miR-34a-3p_L-1R+1	AATCAGCAAGTATACTGCCCTA	0	0	5.53505	0	18.1673	12.5732	0	0	0	0	0	0	20.3217	3.67319	0	0	0	50.1121	0	0	17.177
hsa-miR-34b-5p_L-1R+1	AGGCAGTGTCATTAGCTGATTGT	0	0	0	0	21.8007	0	0	0	0	0	0	0	0	0	0	0	0	0	0	28.8516	16.273
hsa-miR-34b-3p_L-1R+1	AATCACTAACTCCACTGCCATC	4.8513	0	11.9926	26.8847	196.207	0	0	21.2609	0	67.3103	28.7413	0	38.3855	8.9206	45.0785	0	12.967	56.5094	15.7237	11.0968	47.0108
hsa-miR-34c-5p	AGGCAGTGTAGTTAGCTGATTGC	30.0781	103.25	44.2804	11.3743	429.959	98.4897	75.9665	72.0126	21.2576	360.408	123.675	118.644	81.2869	46.1772	90.1569	13.5941	12.967	114.085	70.152	441.652	28.0257
mmu-miR-34c-3p_L-1_1ss16AG	ATCACTAACCACACGGCCAGG	0	0	0	0	54.5018	0	7.12186	14.4025	6.37728	33.2291	0	0	0	0	0	0	13.8315	0	27.8189	0	0
hsa-miR-92b-5p_R-2	AGGGACGGGACGCGGTGCAG	67.9183	298.996	79.3357	97.1985	44.8126	107.92	67.3609	114.877	132.506	115.876	114.965	67.6774	66.6101	66.1174	191.047	100.102	47.9779	79.9661	145.142	19.9742	73.2283
hsa-miR-92b-3p	TATTGCACTCGTCCCGGCCTCC	1872.28	1730.16	2269.06	2519.58	2266.47	1234.26	1617.25	1443.68	1073.27	1238	2307.44	2025.03	1857.18	1750.01	2641.74	1857.45	2063.48	2513.42	3120.55	1904.95	3237.42
hsa-miR-92a-1-5p	AGGTTGGGATCGGTTGCAATGCT	311.454	281.788	257.38	204.737	208.318	271.371	237.989	223.582	270.68	345.072	188.996	120.315	229.184	64.0184	193.193	87.7438	91.6334	199.382	203.199	292.955	92.2135
hsa-miR-92a-3p	TATTGCACTTGTCCCGGCCTGT	229655	181004	284682	253079	229949	130086	238956	146529	146266	110959	362104	147880	133852	123848	251347	156070	207741	247699	255321	150908	257977
hsa-miR-92a-2-5p_R+1	GGGTGGGGATTTGTTGCATTACT	5.82157	0	0	5.17013	0	0	4.7479	30.8625	14.1717	0	0	0	7.90289	0	0	0	16.4249	0	0	0	0
hsa-miR-93-5p	CAAAGTGCTGTTCGTGCAGGTAG	45671.1	46332.6	42106	42133.5	41377.8	33504.3	54676.3	34989.2	48030.8	35729.9	57495.7	37700.5	32138.8	46910.8	42225.6	35273	35961.8	16618	23711.4	27697.5	34491.5
hsa-miR-93-3p_R+1	ACTGCTGAGCTAGCACTTCCCGA	1662.06	2197.3	1317.34	1594.47	1421.89	2528.25	1381.64	1212.55	1463.23	1530.24	1761.93	1661.86	1099.63	1661.85	1541.25	1326.04	1605.31	1878.67	1122.43	1285.01	1677.92
hsa-miR-95-5p_R-1	TCAATAAATGTCTGTTGAAT	12.6134	45.1721	41.5129	11.3743	32.7011	14.6687	15.4307	31.5484	8.50303	8.52029	0	0	19.1927	9.97008	0	0	0	0	0	37.729	0
hsa-miR-95-3p	TTCAACGGGTATTTATTGAGCA	2208.31	689.412	2727.86	1646.17	1738	736.577	1057	1577.42	913.368	1658.9	1002.46	1212.34	1104.15	468.594	1139.84	579.604	662.181	1200.56	1681.23	3093.78	1175.27
hsa-miR-96-5p_R-2	TTTGGCACTAGCACATTTTTG	17499.6	18508.7	15432.6	13709.1	9513.6	5959.67	14848.5	5383.11	13855.7	6802.6	23495.6	6654.94	7506.62	4844.41	7577.47	4850.63	6365.07	6884.55	7393.78	8034.06	19340.4
hsa-miR-96-3p_L+1R-2	CAATCATGTGCAGTGCCAATA	0	0	0	0	0	0	0	0	0	0	14.8061	0	0	0	0	0	0	0	0	0	0
hsa-miR-98-5p	TGAGGTAGTAAGTTGTATTGTT	5447.92	2516.73	5221.81	6236.89	7189.46	2664.67	7988.79	9148.13	5853.17	2652.2	5199.44	6534.79	6792.37	20109.1	6207.52	11553.8	10051.8	5653.5	6643.21	4619.36	9486.82
hsa-miR-98-3p_1ss22CT	CTATACAACTTACTACTTTCCT	97.9963	80.6644	57.1955	137.526	136.86	81.7255	115.137	141.968	111.248	65.6063	105.385	118.644	152.413	249.777	139.529	97.6305	165.113	147.138	93.1328	97.6516	101.254
hsa-miR-99a-5p_R-1	AACCCGTAGATCCGATCTTGT	39495	22360.7	42314.1	22951.3	35084	26870.9	33257	34811.2	26090.9	41401.4	42052	36267.6	36329	11058.1	41713.7	13945.1	42256.4	22187.4	24536.9	53034.8	25780.9
hsa-miR-99a-3p_R+1	CAAGCTCGCTTCTATGGGTCTGT	100.907	143.045	74.7231	67.2117	78.7249	76.4867	39.7637	98.0742	63.7728	151.661	104.514	68.5129	98.2217	19.4154	68.691	37.0749	140.908	44.781	50.7997	173.11	4.52027
hsa-miR-99b-5p	CACCCGTAGAACCGACCTTGCG	28039.6	13048.3	25377.3	20948.3	23089.4	11853.3	20237.9	30966.8	25013.1	27069.8	26338.4	20908.1	27885.9	18277.3	26409.5	14451.8	17743.2	19716.4	19664.3	26026.4	26108.2
hsa-miR-99b-3p_R+1	CAAGCTCGTGTCTGTGGGTCCGA	551.108	493.666	662.361	360.875	555.919	210.6	437.994	685.148	792.908	973.018	480.764	413.584	714.647	519.494	601.046	284.241	392.468	317.732	591.454	683.561	563.225
hsa-miR-100-5p	AACCCGTAGATCCGAACTTGTG	6425.55	3889.64	4292.89	2572.66	5332.1	5744.88	5268.69	4870.45	3640.72	5365.66	4942.64	3846.75	3077.05	2136.48	4884.57	3813.77	12602.6	3693.9	3637.62	6390.63	4170.4
hsa-miR-101-5p_L+1R-2	TCAGTTATCACAGTGCTGATG	290.108	366.754	169.741	218.18	256.764	114.206	145.405	52.8092	158.723	97.9834	276.962	38.4341	98.2217	68.7411	236.125	116.168	75.2086	140.74	111.276	208.619	121.143
hsa-miR-101-3p_R+1	TACAGTACTGTGATAACTGAAG	43287.7	21419.6	46958	26247.2	36379.4	15658.8	38824.5	28985.1	27882.5	30054.5	44688.8	17875.2	24371.4	24759.4	43440.6	15214.9	15518	13056.9	14155.6	16072.6	8850.69
hsa-miR-101-2-5p	TCGGTTATCATGGTACCGATGC	10.6729	0	8.30257	0	0	0	0	0	0	0	0	10.8618	0	0	10.733	0	0	0	18.1428	0	0
hsa-miR-103a-2-5p	AGCTTCTTTACAGTGCTGCCTTG	151.361	310.827	105.166	196.465	38.7569	223.173	115.73	58.2959	158.015	92.8712	92.3206	127.835	56.4492	215.144	186.754	121.111	131.399	84.231	39.9141	86.5548	157.305
hsa-miR-103a-3p	AGCAGCATTGTACAGGGCTATGA	106570	102490	117208	96612.2	100179	96703.8	163149	134321	208171	136516	142429	152596	122100	246918	107007	149370	139271	102740	116819	108562	124792
hsa-miR-103a-1-5p_R+1	GGCTTCTTTACAGTGCTGCCTTGA	0	0	0	0	0	0	0	0	0	0	7.83854	0	4.51594	6.82163	0	0	0	19.1919	0	0	0
hsa-miR-106b-5p_R-1	TAAAGTGCTGACAGTGCAGA	25712.9	25516.9	20929.9	25065.8	25982.8	15092	15872.2	12362.2	13487.9	15144	27956.6	12101.7	12395.1	17474.4	25866.4	10746.8	9666.46	6747.01	6214.5	13198.5	8153.66
hsa-miR-106b-3p_R-2	CCGCACTGTGGGTACTTGCT	20372.6	36755	25498.1	28104.8	15158.8	31475.8	26190.6	19352.2	22727.2	19736.4	32421.1	19698.3	19366.6	16209.8	20057.8	14396.2	19919.9	19727.1	20788	16578.6	19862.1
hsa-miR-106a-5p_1ss1AC	CAAAGTGCTTACAGTGCAGGTAG	11669.2	12455.8	10017.7	10641	15595.4	10970.2	14978.5	11781.8	15963.3	10967.7	18045.3	12427.2	9453.18	21791.3	14209.4	17534.1	12175.3	7651.33	8797.42	9706.35	11955.2
hsa-mir-106a-p3	TACTGCAATGTAAGCACTTCT	561.781	465.703	340.405	562.511	266.453	267.179	262.915	221.524	156.598	118.432	392.798	128.671	189.669	105.998	218.953	128.526	184.131	168.462	117.323	208.619	197.084
mmu-miR-107-5p	AGCTTCTTTACAGTGTTGCCTTG	0	0	0	0	0	0	0	4.80084	0	0	0	9.19075	0	8.39585	0	0	13.8315	0	0	0	0
hsa-miR-107_R-2	AGCAGCATTGTACAGGGCTAT	36642.2	34963.2	42400.9	36459.8	27785.4	27045.9	42145.6	26173.2	33221.1	24199.5	46471.8	28402.5	25204.8	31138.7	33896.9	19988.3	26128.5	26685.9	29403	24199.8	22178.5
hsa-miR-122-5p	TGGAGTGTGACAATGGTGTTTG	54611.1	7051.15	12035	3391.61	14193.5	4888.86	9358.71	23042	9800.46	10329.2	45277.2	150585	20169.3	5844.04	56146.3	18746.3	741605	8547.84	10311.1	95765.2	63596.6
hsa-miR-122-3p_R-1	AACGCCATTATCACACTAAAT	244.506	0	15.6826	0	27.8565	0	24.333	11.6592	5.66869	0	142.836	110.289	15.8058	0	304.816	18.5374	2256.26	12.7946	0	57.7032	45.2027
hsa-miR-122b-5p	TTTAGTGTGATAATGGCGTTTGA	0	0	0	0	0	0	0	0	0	0	0	0	0	0	30.0523	0	9.50913	0	0	0	0
hsa-miR-122b-3p_R-1	AAACACCATTGTCACACTCCA	0	0	0	0	0	0	0	0	0	0	0	14.2039	0	0	0	0	4.32233	0	0	0	0
hsa-miR-124-3p_R-2	TAAGGCACGCGGTGAATGCC	0	14.3403	0	2.06805	7.67063	14.6687	3.75876	12.345	5.66869	8.23628	5.80633	0	4.51594	4.19793	0	13.5941	0	5.68648	4.83807	24.4129	0
hsa-miR-125b-5p	TCCCTGAGACCCTAACTTGTGA	13009.7	9743.73	14792	7585.1	17661	14009.1	11356.1	9988.14	7633.6	13573.3	15964.9	10789.5	11398.8	3633.04	13838	6130.95	14426.6	9131.06	9623.52	17403.1	10112.3
hsa-miR-125b-2-3p_L-2R+2	ACAAGTCAGGCTCTTGGGACCT	331.829	193.595	433.579	256.439	406.947	379.29	323.451	265.418	286.977	538.483	461.603	301.624	424.498	136.957	467.957	161.894	529.053	136.475	247.951	339.561	161.826
hsa-miR-125a-5p_R-2	TCCCTGAGACCCTTTAACCTGT	124239	57495.5	121326	97481.8	128962	56348.7	71260.7	102608	71540.3	81182.2	102958	74760.1	107510	48393.2	96354.1	43511.1	59696.6	70613.3	73737	93943.1	74693.8
hsa-miR-125a-3p_R-1	ACAGGTGAGGTTCTTGGGAGC	398.777	343.093	368.081	324.684	389.991	232.603	246.298	284.621	291.938	447.315	373.637	293.269	328.535	147.452	266.178	135.941	150.417	142.873	431.798	461.626	216.069
hsa-miR-125b-1-3p	ACGGGTTAGGCTCTTGGGAGCT	0	16.1329	11.9926	0	0	15.7164	4.7479	26.0617	6.37728	4.26015	19.1609	15.0394	29.3536	4.19793	111.623	0	31.1208	0	0	0	54.2432
hsa-miR-126-5p	CATTATTACTTTTGGTACGCG	238662	72990.6	196074	229486	222829	74795.6	121956	199347	115869	98774.1	123643	137149	194351	159780	191742	106130	105264	85147.9	97617.7	174164	130845
hsa-miR-126-3p	TCGTACCGTGAGTAATAATGCG	658685	226747	559544	555333	547831	204081	345588	496630	319598	321546	343887	365592	537838	359802	441037	242887	243008	245874	266339	454542	263148
hsa-miR-127-5p_R+1	CTGAAGCTCAGAGGGCTCTGATT	32.9889	83.891	68.2656	110.641	15.745	346.809	532.952	135.795	497.428	168.702	32.2251	315.828	67.7391	156.373	120.209	399.173	316.395	342.255	410.026	110.968	176.29
hsa-miR-127-3p	TCGGATCCGTCTGAGCTTGGCT	838.305	1314.29	2238	2028.76	1287.45	11404.9	7673.8	2561.59	7344.5	3224.93	1552.03	4719.03	1535.42	1865.45	931.621	3383.7	4317.14	5675.46	6110.48	3033.86	3808.78
hsa-miR-128-3p	TCACAGTGAACCGGTCTCTTT	6083.05	5047.98	6073.33	6492.14	5634.28	4314.69	9307.67	9505.31	9033.77	5421.04	5696.88	9623.56	7889.91	15899.4	5605.83	11030.4	11280.4	9082.02	10040.2	6719.1	10624.4
hsa-miR-128-1-5p_R-2	CGGGGCCGTAGCACTGTCTGA	20.3755	0	11.9926	63.0756	29.0677	103.729	36.2028	19.8892	32.595	68.1624	24.3866	50.1314	41.7724	74.5132	0	29.6599	82.9888	65.0391	64.1044	24.4129	56.0513
hsa-miR-129-5p	CTTTTTGCGGTCTGGGCTTGC	14.0688	6.99092	14.7601	16.0274	15.745	36.1478	4.45116	20.575	9.21162	36.2112	22.6447	0	54.7558	0	19.3193	8.03289	4.32233	42.6486	23.5856	5.54839	26.2176
hsa-miR-129-2-3p_R-2	AAGCCCTTACCCCAAAAAGC	0	0	23.0627	0	0	20.9553	5.93488	0	0	4.26015	17.419	0	24.8377	3.67319	0	0	0	0	0	28.8516	0
hsa-miR-129-1-3p	AAGCCCTTACCCCAAAAAGTAT	4.8513	0	0	0	37.5457	0	0	0	0	0	0	0	10.1609	0	0	0	0	0	0	0	9.94459
hsa-miR-130b-5p_R+1	ACTCTTTCCCTGTTGCACTACT	805.317	741.037	656.826	707.274	967.711	986.992	1353.15	1234.5	1490.16	794.943	764.694	1456.32	1278.01	2619.51	978.847	2287.52	1907.01	1646.24	1698.16	736.826	1717.7
hsa-miR-130b-3p	CAGTGCAATGATGAAAGGGCAT	717.993	743.188	762.914	616.28	570.453	755.437	792.307	437.562	765.273	715.705	851.788	740.273	617.555	896.782	828.585	475.794	565.361	872.164	832.148	636.955	803.704
hsa-miR-130a-5p	GCTCTTTTCACATTGTGCTACT	0	0	0	0	0	27.2418	8.30883	0	0	0	0	32.5854	0	0	0	0	6.91573	0	18.1428	0	42.4905
hsa-miR-130a-3p	CAGTGCAATGTTAAAAGGGCAT	2765.24	2937.26	2433.58	2099.07	1590.24	2200.3	1952.58	2228.27	3411.84	2068.73	2515.3	2219.98	2356.19	5081.59	2189.53	3037.67	1951.1	3158.13	2412.99	2154.99	2746.52
hsa-miR-132-5p	ACCGTGGCTTTCGATTGTTACT	209.576	96.7973	207.564	127.185	180.462	100.585	97.332	200.263	143.843	146.549	175.061	81.8813	128.704	115.968	49.3716	46.9615	69.1573	0	87.0852	170.89	87.6932
hsa-miR-132-3p	TAACAGTCTACAGCCATGGTCG	1458.3	453.872	1591.33	951.305	1500.62	505.022	874.208	1030.81	891.401	1203.92	1239.36	871.451	983.346	892.06	989.579	1176.51	786.664	949.997	886.576	834.477	1414.84
hsa-miR-133a-5p	AGCTGGTAAAATGGAACCAAAT	0	0	0	0	0	13.097	2.6707	0	7.44016	6.39022	0	0	0	21.7767	0	3.70749	6.05126	0	18.1428	0	6.7804
hsa-miR-133a-3p_R+1	TTTGGTCCCCTTCAACCAGCTGT	211.517	1120.88	232.318	208.701	342.756	1404.7	957.197	1064.41	1249.36	531.24	285.962	952.079	1172.26	2114.88	197.487	444.28	746.755	1729.22	1566.73	957.282	1250.31
hsa-miR-133b_R-1	TTTGGTCCCCTTCAACCAGCT	4.8513	20.0765	3.99753	6.54884	10.9004	24.797	6.13271	7.54417	4.01532	1.70406	17.7093	9.19075	21.827	17.4914	10.733	39.5465	5.47495	17.4148	39.1077	11.8366	0
hsa-miR-134-5p	TGTGACTGGTTGACCAGAGGGG	157.182	330.186	568.265	479.788	193.784	4317.83	2537.75	1066.47	4534.95	950.865	431.12	2621.04	387.242	759.3	394.973	1711.62	1500.71	1856.28	2664.57	927.69	1332.58
hsa-miR-134-3p_L-1	CTGTGGGCCACCTAGTCACCAA	0	0	19.3727	12.4083	0	10.4776	5.93488	0	21.2576	0	0	10.0263	0	0	0	16.0658	0	0	19.3523	0	0
hsa-miR-135a-5p	TATGGCTTTTTATTCCTATGTGA	572.939	93.5708	196.494	74.9669	148.972	31.9568	51.6335	228.383	80.4245	165.72	27.4349	86.0589	94.2702	96.8147	33.2722	40.1644	25.0695	50.1121	26.0046	67.6903	32.998
hsa-miR-135a-3p_L+1R-1	ATATAGGGATTGGAGCCGTGGC	7.76209	0	0	0	0	26.1941	3.56093	0	17.0061	0	0	0	0	17.8412	0	0	0	0	0	0	29.8338
hsa-miR-135a-2-3p_L-1R+1	TGTAGGGATGGAAGCCATGAAA	53.3643	0	28.5977	0	0	0	13.0567	22.6325	8.50303	89.4631	0	0	0	7.87111	0	0	8.64466	29.854	0	0	16.273
hsa-miR-135b-5p	TATGGCTTTTCATTCCTATGTGA	24.2565	23.6616	46.1254	0	0	25.1463	17.8046	0	9.92021	31.5251	18.2899	7.51971	24.8377	0	17.1727	0	11.2381	0	0	0	0
hsa-miR-136-5p_R-1	ACTCCATTTGTTTTGATGATGG	19.4052	87.1176	108.856	174.751	26.6453	217.935	183.981	85.7292	211.159	88.6111	42.6765	105.276	29.3536	76.0874	15.0262	97.6305	77.802	82.0985	152.399	133.161	63.2838
hsa-miR-136-3p	CATCATCGTCTCAAATGAGTCT	193.082	70.9847	350.553	489.095	422.692	537.502	1229.71	679.661	1156.41	333.996	225.576	651.708	206.604	501.128	193.193	647.574	652.672	506.452	585.406	219.716	311.899
hsa-miR-138-5p	AGCTGGTGTTGTGAATCAGGCCG	35.4145	25.8126	17.9889	28.9527	21.1952	42.4344	29.9711	26.4046	10.9831	38.7673	0	0	5.08043	5.77215	55.8114	56.2302	5.61903	18.1256	0	49.9355	0
hsa-miR-138-2-3p	GCTATTTCACGACACCAGGGTT	0	0	0	0	0	0	0	0	0	0	0	0	0	5.24741	0	0	0	0	0	0	0
hsa-miR-138-1-3p_1ss22CT	GCTACTTCACAACACCAGGGCT	6.79183	0	4.61254	12.4083	0	0	0	12.345	0	0	0	0	0	0	0	0	0	0	0	0	0
hsa-miR-139-5p	TCTACAGTGCACGTGTCTCCAGT	32979.2	14584.1	39285	33792	29435.8	12332.2	20116.3	29498.4	14988	25427.1	19794.9	20612.4	33887.6	15965.2	25795.6	19926.5	22709.5	24091.1	23906.1	36042.3	24040.6
hsa-miR-139-3p	TGGAGACGCGGCCCTGTTGGAGT	1154.61	1459.49	1555.35	948.203	508.684	1288.75	1074.81	1324.35	1480.24	2378.01	1000.72	751.971	1616.71	788.161	970.26	1151.79	1041.68	951.063	1435.7	2299.25	1224.09
hsa-miR-140-5p	CAGTGGTTTTACCCTATGGTAG	3330.91	1059.39	2510.14	2147.67	2664.53	1374.66	2634.49	2693.27	2956.93	2890.08	1682.67	2099.67	2711.82	3926.64	2050	2381.44	1898.37	1512.96	1796.13	1886.45	1226.8
hsa-miR-140-3p_R+1	TACCACAGGGTAGAACCACGGA	112131	124730	113538	91360.4	70158.4	94645.4	98072.1	75010.3	104867	109768	103440	76962.5	82638.3	60559.8	77809.7	48464.3	67214.8	50621.7	58645.9	67881.2	56393.1
hsa-mir-141-p5	TTCCAGTACAGTGTTGGATGGTC	0	0	0	0	0	0	0	0	0	0	0	0	0	3.14845	0	0	0	0	0	0	0
hsa-miR-141-3p_R+1	TAACACTGTCTGGTAAAGATGGC	244.506	362.452	88.5608	85.8242	461.449	181.263	125.819	124.822	144.552	621.129	287.413	104.44	128.704	167.392	160.994	147.064	102.007	90.6282	78.6186	241.91	82.2689
hsa-miR-142-5p_L+2R-3	CCCATAAAGTAGAAAGCACT	203653	118353	167967	163312	112443	105709	116999	122297	122255	156116	121609	82583.9	135538	110031	110895	58523.9	69836.8	49773	57842.7	112519	52482.1
hsa-miR-142-3p_R-1	TGTAGTGTTTCCTACTTTATGG	19522.6	8348.23	12481.5	10473.7	24340.5	9731.62	7305.24	9395.24	8911.18	14499	7910.83	7645.04	10542.5	14411	11355.5	10334	6856.08	7604.24	6241.11	8801.96	2898.4
hsa-miR-143-5p	GGTGCAGTGCTGCATCTCTGGT	170.766	407.624	160.516	117.879	56.9242	553.219	227.899	150.198	350.042	520.59	289.155	95.2496	164.832	202.55	257.591	189.082	130.534	214.309	423.331	166.452	191.659
hsa-miR-143-3p_R+1	TGAGATGAAGCACTGTAGCTCT	14598.5	10041.1	12639.3	13627.4	11502.3	8534.03	17009.4	15922.3	25979.6	21982.4	11477.4	10275.3	14611.3	21042.6	22356.8	9999.09	8546.98	14198.8	15149.2	15775.2	10905.6
hsa-miR-144-5p_R+1	GGATATCATCATATACTGTAAGT	16441.1	7791.11	14558.1	16939.4	30884.4	5708.21	11746.9	13939.6	5902.52	4705.76	22324.2	5385.78	8766.57	3589.23	19512.5	9514.64	4804.7	4266.99	4638.5	8879.64	5818.49
hsa-miR-144-3p	TACAGTATAGATGATGTACT	50763.1	57708.4	46554.4	72751	75066	22224.1	33708.9	34795.1	20953.6	25670.8	91891.3	22554.9	25044.3	10561.5	62976.8	18595.5	15278.6	15447.3	13521.2	36546.1	21531.8
hsa-miR-145-5p	GTCCAGTTTTCCCAGGAATCCCT	453.112	636.711	510.147	554.238	408.158	508.165	248.671	237.299	731.97	521.442	144.578	641.682	496.753	664.847	854.344	595.669	580.057	1086.47	702.73	1231.74	509.886
hsa-miR-145-3p_L-2R+1	ATTCCTGGAAATACTGTTCTT	162.034	127.988	178.967	98.2325	135.649	125.732	255.793	252.387	333.036	269.241	292.639	209.716	349.985	364.695	485.13	205.148	147.824	187.654	258.837	295.174	196.18
hsa-miR-146a-5p	TGAGAACTGAATTCCATGGGTT	47011.6	41003.4	44614.3	34358.1	36212.8	64137.7	83821.6	121914	130068	88250.7	40553.6	88776.4	78437.4	201661	27251	116971	84892.7	87939.8	94076.3	58558.8	89476
hsa-miR-146a-3p_L+1R-1	ACCTCTGAAATTCAGTTCTTCA	169.796	196.821	243.542	54.8034	100.526	157.164	256.98	353.204	859.515	180.63	82.7402	740.273	254.022	181.036	36.4921	548.708	333.684	453.141	505.578	190.865	200.7
hsa-miR-146b-5p_R+1	TGAGAACTGAATTCCATAGGCTGT	23763.1	13861.4	18047.9	18569.6	21135.2	13727.8	20454.9	25886.5	20924.2	23824.4	17304.5	16232.1	20055.3	22677.7	11299.7	20288	17962.3	15778.4	16179.7	17343.1	16494.5
hsa-miR-146b-3p	GCCCTGTGGACTCAGTTCTGGT	424.004	551.745	404.058	337.093	559.552	675.807	447.49	383.381	374.842	740.414	431.991	404.393	379.339	299.627	96.5967	338.617	401.977	460.605	529.769	543.742	458.355
hsa-miR-147b-5p	TGGAAACATTTCTGCACAAACT	4.8513	0	0	5.17013	0	0	2.96744	0	4.9601	0	0	4.17762	0	3.14845	0	0	0	0	0	0	0
hsa-miR-147b-3p	GTGTGCGGAAATGCTTCTGCT	11.6431	30.1147	13.8376	21.7146	0	0	9.49581	0	22.6748	41.7494	6.96759	7.51971	24.8377	15.7422	0	7.41497	0	18.1256	0	24.4129	8.13648
hsa-miR-148b-5p_L+1	GAAGTTCTGTTATACACTCAGGC	244.506	280.712	261.07	167.512	188.94	391.863	309.801	237.984	322.407	287.134	254.317	214.729	276.601	340.032	446.491	223.685	154.739	126.88	60.4759	310.71	200.7
hsa-miR-148b-3p	TCAGTGCATCACAGAACTTTGT	17007.7	19534.8	16259.7	17312.2	14617.4	27680.3	29824.3	27586	48320.3	21209.6	17336.7	25547.4	20364.6	58450.9	16303.4	31560	26804.9	19706.8	22818.8	16168	19546.5
hsa-miR-148a-5p	AAAGTTCTGAGACACTCCGACT	161.063	371.056	127.306	235.758	53.2907	271.371	181.014	232.498	522.937	405.566	198.576	304.966	213.378	372.566	253.298	275.59	593.888	276.15	423.331	197.523	162.73
hsa-miR-148a-3p	TCAGTGCACTACAGAACTTTGT	21450.5	22658.1	21717.2	25390	22148.3	18375.7	31181.6	22841.4	34008.9	17740.1	27586	29197.8	19582.2	42670.4	27785.5	37983.8	40498.1	24336.3	26611.8	20238.3	27293.4
hsa-miR-149-5p_R-3	TCTGGCTCCGTGTCTTCACT	35.8997	43.021	0	9.30624	61.7688	117.349	21.9591	26.7475	23.3833	109.06	57.4827	39.2696	53.0623	21.5144	23.6125	50.669	37.172	24.5229	99.1804	82.1161	52.4351
hsa-mir-149-p3_1ss15CA	GAGGGAGGGAGGGAAGGG	0	0	0	0	0	0	0	0	0	0	0	0	0	8.39585	0	0	0	0	0	0	0
hsa-miR-150-5p	TCTCCCAACCCTTGTACCAGTG	103522	59900.3	97035.8	77664.7	123740	54081.3	39745.9	69075.1	30175.9	78852.8	56731	34946.6	67183.6	13040.3	45941.4	25823.9	22183.1	46707.7	39742.3	82546.7	51862.8
hsa-miR-150-3p_R-1	CTGGTACAGGCCTGGGGGACA	1991.95	2217.73	2404.06	1668.92	1453.38	2313.46	1413.1	1897.02	1563.14	4584.77	1202.78	701.004	1743.15	239.807	414.292	494.331	459.896	743.152	1031.72	1806.55	902.246
hsa-miR-151b_R+3	TCGAGGAGCTCACAGTCTAGT	55080.6	45689.4	58472.9	61753.6	51127.4	55410.9	75386.6	100934	132359	66704.1	48492.3	100252	82107.3	170689	52135.4	88856.7	89391	61627.2	70658.8	57847.5	77802
hsa-miR-151a-3p	CTAGACTGAAGCTCCTTGAGG	22791.4	25111.4	25589.4	26520.7	19614.6	28190.1	31748.6	44814.4	57569.1	27418.3	21146.6	45540.2	37138	66930.2	24881.2	39651.6	43074.6	43941.9	49349.5	28141.4	39928.4
hsa-miR-151b_R+2	TCGAGGAGCTCACAGTCTAG	5306.19	5114.13	7137.14	6974.51	4048.07	4042.27	3358.55	5314.41	5378.52	4068.01	4834.2	4980.69	4330.41	3891.04	5363.26	2200.39	3256.88	4464.24	4656.64	4199.02	3709.78
hsa-miR-152-5p	AGGTTCTGTGATACACTCCGACT	5.82157	0	0	6.20416	0	0	0	28.805	7.08586	23.0048	7.83854	12.5328	10.1609	18.3659	0	0	0	0	19.3523	13.3161	0
hsa-miR-152-3p	TCAGTGCATGACAGAACTTGG	5679.91	4409.66	4892.06	5495.85	5772.35	5462.51	6012.63	7140.9	8461.94	8322.62	6127.13	6152.79	7008.74	9028.17	4971.51	5718.18	5589.64	5966.54	6617.27	5654.92	6819.28
hsa-miR-153-5p_L+1R+1	GTCATTTTTGTGATGTTGCAGCTT	0	0	0	0	0	0	0	0	9.21162	0	0	0	6.77391	0	32.1989	0	0	0	0	0	6.32838
hsa-miR-153-3p_R+2	TTGCATAGTCACAAAAGTGATCAT	15.039	0	15.2214	17.5785	0	4.71493	17.2112	24.69	12.046	3.40812	0	10.0263	12.9833	24.4005	19.3193	0	10.3736	4.26486	7.86186	0	0
mdo-miR-153-1-5p_L+1	GTCATTTTTGTGATCTGCAGCT	0	33.3413	7.38006	11.3743	9.68922	0	21.9591	0	24.0919	6.81624	4.35475	10.8618	6.77391	34.6329	62.2512	39.5465	29.3919	0	0	0	15.3689
hsa-miR-154-5p	TAGGTTATCCGTGTTGCCTTCG	12.6134	0	12.9151	8.27221	42.3903	123.636	77.1534	13.0308	88.5733	28.969	0	63.4998	0	22.5639	0	29.6599	79.5309	20.2581	43.5426	26.6323	14.4649
hsa-miR-154-3p	AATCATACACGGTTGACCTATT	16.4944	0	60.8855	134.423	56.9242	125.732	207.721	41.15	228.165	56.2339	22.6447	233.946	75.642	72.939	45.0785	35.839	161.655	78.8999	58.0568	104.31	37.9703
hsa-miR-155-5p_R-1	TTAATGCTAATCGTGATAGGGGT	11046.4	3707.34	9416.96	7557.7	6426.37	3341.32	6015.59	7522.91	5714.75	7850.6	4471.45	4897.84	8703.34	4356.4	4947.9	4613.35	4011.99	5271.37	6543.49	8340.34	6826.51
hsa-miR-155-3p	CTCCTACATATTAGCATTAACA	0	0	0	15.5104	0	0	2.96744	0	0	0	0	0	0	0	0	0	0	28.7878	0	0	0
hsa-miR-181a-5p	AACATTCAACGCTGTCGGTGAGT	68110.6	48458.4	58804.8	50685.1	55009.9	46395.2	41741.5	48929.3	70896.9	66779.1	45261.5	36955.6	60070.5	43261	37791.8	28398.7	36009.3	48214.5	53975.9	51129.5	36397.4
hsa-miR-181a-2-3p_R-1	ACCACTGACCGTTGACTGTAC	3181.49	1570.27	2138.37	1982.23	2892.23	1409.24	1429.71	1757.79	1510	2138.59	1862.96	1515.64	2715.21	1422.57	777.067	716.781	1294.97	1393.54	1591.72	1513.6	999.883
hsa-miR-181b-5p	AACATTCATTGCTGTCGGTGGGT	8625.21	6124.22	7767.82	6734.36	7888.23	5185.29	4659.87	5800.73	7090.94	8996.86	5508.9	4752.04	7372.65	4045.75	5155.4	3201.21	4177.68	6965.85	7509.89	7259.88	4656.86
hsa-miR-181b-3p	CTCACTGAACAATGAATGCAA	10.6729	0	0	43.4291	0	23.0508	7.71534	23.3184	21.9662	13.6325	26.1285	23.3946	27.0956	25.7123	0	0	14.6959	0	10.8857	0	0
hsa-miR-181c-5p_R+2	AACATTCAACCTGTCGGTGAGTTT	1444.72	1390.66	1076.57	862.378	1668.97	1473.15	1652.86	1484.83	2768.45	1857.42	1105.23	1587.49	2001.69	2970.56	1176.33	1223.47	1709.91	1829.62	1785.25	1622.35	1049.61
hsa-miR-181c-3p_L-1R+1	ACCATCGACCGTTGAGTGGACC	447.29	500.12	299.815	204.737	147.761	869.643	759.665	700.922	1582.27	1016.47	471.184	574.004	707.873	1089.89	259.738	243.458	564.496	648.259	497.112	390.606	316.419
hsa-miR-181b-2-3p_L+1	ACTCACTGATCAATGAATGCA	21.3457	31.1903	15.6826	44.4631	0	17.812	0	21.9467	29.052	10.2244	0	0	27.0956	24.1381	0	0	0	0	0	19.9742	26.2176
hsa-miR-181d-5p_R+1	AACATTCATTGTTGTCGGTGGGTT	608.677	946.104	547.355	415.679	727.902	1071.51	959.176	1155.74	2210.91	941.777	661.196	908.214	810.987	1626.96	705.514	1074.96	1132.59	999.043	1268.18	895.88	695.971
hsa-miR-181d-3p_1ss21CT	CCACCGGGGGATGAATGTCAT	0	0	10.1476	0	36.3346	0	0	17.8317	23.3833	45.1576	0	10.0263	5.64492	5.24741	0	18.5374	0	0	22.9808	0	0
hsa-miR-181a-3p	ACCATCGACCGTTGATTGTACC	2210.25	2051.03	2263.83	1429.02	1443.69	2561.78	1575.12	2061.62	2504.14	3129.5	1851.64	1349.37	2261.36	1369.57	1008.9	909.57	1242.24	1478.84	1545.76	1276.13	773.87
hsa-miR-182-5p_R-2	TTTGGCAATGGTAGAACTCACA	8522.77	4995.82	9038.73	7948.56	7384.39	1711	8362.84	5982.53	6107.3	2582.5	18404.9	5855.35	4328.53	4966.67	8101.24	7665.84	3647.18	2464.02	2500.07	7417.08	10532.2
hsa-miR-182-3p_L+2R-1	GGTGGTTCTAGACTTGCCAACT	17.4647	130.139	22.1402	33.0889	37.5457	0	35.0158	6.1725	9.21162	54.5299	97.5463	25.0657	15.8058	26.7618	0	0	16.4249	0	8.46662	66.5806	12.6568
hsa-miR-183-5p	TATGGCACTGGTAGAATTCACT	2737.11	2346.8	2881.91	2396.87	2457.43	643.326	3569.24	1981.37	1446.93	1881.28	7177.49	1939.25	1725.09	1094.61	2496.49	2880.72	1489.48	894.554	654.349	1908.65	3943.48
hsa-miR-183-3p_L-1	TGAATTACCGAAGGGCCATAA	169.796	207.577	214.022	165.444	128.382	70.2001	178.046	70.6409	152.346	40.0454	418.056	228.098	117.414	66.1174	40.7853	147.064	75.2086	14.927	48.3807	104.31	259.463
hsa-miR-184_1ss22TC	TGGACGGAGAACTGATAAGGGC	0	0	7.38006	18.6125	144.127	23.0508	5.93488	18.5175	24.0919	0	129.771	15.0394	15.8058	9.44534	27.9057	33.3674	0	37.3175	10.8857	17.7548	8.13648
hsa-miR-185-5p	TGGAGAGAAAGGCAGTTCCTGA	142163	259320	131374	172509	107863	181669	179814	103096	213776	147428	214130	129243	98536.7	174477	150882	139010	141596	81434.3	89041	104461	158096
hsa-miR-185-3p_R-1	AGGGGCTGGCTTTCCTCTGGT	1183.72	3495.46	1555.35	1657.54	1562.39	6023.59	3381.1	2268.05	4780.83	3672.25	2630.27	3261.05	2265.87	5554.91	1474.71	3333.03	3775.12	4003.64	4389.34	2217.14	2535.87
hsa-miR-186-5p	CAAAGAATTCTCCTTTTGGGCT	55999.6	53922.6	47971.3	50395.4	34344.6	46438.9	46506.9	40158.3	65993.5	47651.4	37339.3	52658	57842.4	69125.2	41427.1	52563.5	61923.4	46066.9	50582	53317.8	49436.4
hsa-miR-186-3p_R-2	GCCCAAAGGTGAATTTTTTG	16.4944	0	0	0	0	64.9613	0	0	0	0	0	0	0	7.87111	0	0	16.4249	0	0	0	14.4649
hsa-miR-187-5p_L-1R+1	GCTACAACACAGGACCCGGGCG	0	0	0	0	0	0	0	0	9.92021	0	18.2899	0	0	0	0	8.6508	0	17.0594	0	0	0
hsa-miR-187-3p_R+1	TCGTGTCTTGTGTTGCAGCCGGT	0	39.7945	0	14.4764	0	27.2418	16.0242	21.9467	4.9601	60.4941	0	0	9.03188	19.9402	0	0	10.3736	0	0	13.3161	28.9297
hsa-miR-188-5p_R+1	CATCCCTTGCATGGTGGAGGGT	62.0967	60.2295	59.963	66.1777	43.6015	85.9165	59.3488	28.805	27.6349	157.625	74.0307	39.2696	56.4492	18.8907	21.4659	65.4989	57.0548	73.5688	42.3331	115.406	56.0513
hsa-miR-188-3p	CTCCCACATGCAGGGTTTGCA	18.435	0	0	12.4083	15.745	0	6.52837	3.42917	0	0	0	0	5.64492	4.72267	0	0	0	0	21.7713	0	0
hsa-miR-190a-5p_R+1	TGATATGTTTGATATATTAGGTT	346.383	325.884	333.025	205.771	899.886	334.236	120.478	346.346	225.33	229.196	474.667	273.216	208.862	306.973	588.167	238.515	201.421	156.734	122.161	219.716	172.674
hsa-miR-190a-3p_L+1	ACTATATATCAAACATATTCCT	13.5837	5.37763	12.9151	15.5104	0	0	0	10.9733	0	17.8926	0	4.17762	12.4188	19.4154	25.7591	14.8299	7.7802	0	0	11.0968	0
hsa-miR-190b-5p	TGATATGTTTGATATTGGGTTG	103.818	72.0602	93.1733	47.5652	136.86	39.815	76.56	30.1767	86.4475	144.845	47.0313	43.4472	53.0623	71.3648	100.89	18.5374	33.7142	40.5162	49.5902	59.9226	121.143
hsa-miR-191-5p_R-1	CAACGGAATCCCAAAAGCAGCT	171739	137261	154425	145279	129929	140760	189089	208621	265888	177618	161247	243706	213299	331881	142051	207494	226110	153462	165085	165182	222207
hsa-miR-191-3p_L-1	CTGCGCTTGGATTTCGTCCCC	63.067	138.743	108.856	73.4159	32.7011	363.574	237.989	199.578	451.369	298.21	154.158	313.321	202.088	560.423	75.1308	444.898	389.874	238.832	360.436	244.129	407.728
hsa-miR-192-5p	CTGACCTATGAATTGACAGCC	17189.6	12436.3	15033.2	14529.1	9904.2	7752.4	9520.44	9393.87	7117.39	7266.96	14741.3	10452.8	8458.92	5445.76	16529.8	6396.65	54963.6	3259.42	4212.75	10226.8	7067.89
hsa-miR-192-3p_R+1	CTGCCAATTCCATAGGTCACAGT	34.9294	0	14.7601	0	0	0	0	0	0	0	0	26.7367	11.2898	0	0	0	36.3076	0	0	0	0
hsa-miR-193a-5p	TGGGTCTTTGCGGGCGAGATGA	2099.64	2447.9	2147.6	1589.3	2104.98	2876.11	1424.96	1975.89	1691.4	4756.88	2158.21	3246.01	1737.51	716.271	2573.77	984.955	1509.36	2123.9	2074.32	3342.35	1474.51
hsa-miR-193a-3p_R-2	AACTGGCCTACAAAGTCCCA	67.9183	51.6252	112.546	42.3951	117.482	73.3434	21.9591	41.15	61.647	84.3509	122.804	24.2302	39.5145	34.6329	68.691	24.7166	35.4431	25.5892	24.1903	46.6064	46.1067
hsa-miR-193b-5p	CGGGGTTTTGAGGGCGAGATGA	72.7696	115.081	77.4907	48.5993	181.673	180.215	58.1618	45.265	31.1778	126.1	126.288	220.578	154.671	6.82163	145.968	25.9524	147.824	28.7878	55.6378	315.148	72.3243
hsa-miR-193b-3p	AACTGGCCCTCAAAGTCCCGCT	656.867	592.615	513.837	489.095	540.174	632.849	356.093	434.819	291.229	688.44	264.769	669.254	779	92.8791	532.355	164.365	1161.84	439.28	489.855	734.606	470.108
hsa-miR-194-5p	TGTAACAGCAACTCCATGTGGA	4337.07	2135.46	3931.73	3139.31	3702.49	1062.43	2477.22	2686.41	1461.46	1497.44	3929.72	2615.61	2290.15	1509.68	4737.53	1819.76	12282.3	1835.49	1764.08	3222.5	2470.78
mmu-miR-194-1-3p_R-1	CCAGTGGAGCTGCTGTTACTT	0	0	7.38006	0	0	0	0	0	0	23.8568	0	0	0	0	0	0	0	0	0	0	0
hsa-miR-194-5p_R+1	TGTAACAGCAACTCCATGTGGAA	8123.02	3499.22	6831.17	5731.61	7541.84	2234.88	4435.14	5359.11	2320.97	2892.21	7714	4838.93	4409.25	2756.46	9734.8	4524.99	28198	3430.55	3540.86	5927.9	4771.6
hsa-miR-194-3p_R-1	CCAGTGGGGCTGCTGTTATCT	17.4647	0	28.5977	8.27221	47.2349	23.0508	18.3981	0	4.25152	0	31.3542	28.4078	38.3855	8.39585	0	60.5556	205.743	0	0	0	0
hsa-miR-195-5p_R+1	TAGCAGCACAGAAATATTGGCA	1246.46	337.715	1370.85	1187.06	1379.5	211.648	572.716	818.886	450.425	619.425	820.725	638.618	887.382	482.762	1164.88	350.975	366.534	117.994	339.874	774.555	188.947
hsa-miR-195-3p_R+1	CCAATATTGGCTGTGCTGCTCCA	170.766	90.3442	135.609	88.9263	106.581	45.0538	115.73	153.627	92.8248	52.8258	148.932	68.5129	60.9652	84.4833	135.235	72.9139	86.4466	79.9661	90.7138	95.4323	62.3797
hsa-miR-196b-5p_R-1	TAGGTAGTTTCCTGTTGTTGG	526.852	285.014	660.516	562.511	513.529	433.774	674.796	471.854	702.563	485.657	614.89	363.453	435.788	969.984	519.476	365.805	394.197	512.849	555.168	321.806	574.978
hsa-miR-196b-3p	TCGACAGCACGACACTGCCTTC	13.5837	0	31.3653	10.3403	0	0	36.7963	7.54417	25.5091	17.8926	33.967	0	29.3536	2.6237	68.691	0	0	31.9864	0	0	0
hsa-miR-196a-5p	TAGGTAGTTTCATGTTGTTGGG	32.5037	10.7553	128.229	12.4083	0	0	21.9591	59.6675	14.8803	4.26015	44.8539	34.2564	36.692	13.1185	25.7591	10.5045	11.6703	24.5229	50.195	28.8516	32.5459
hsa-miR-196a-1-3p_L+1	ACAACAACATTAAACCACCCGA	0	0	0	8.27221	0	0	4.15442	0	0	0	0	0	0	0	0	0	0	0	0	0	0
hsa-miR-197-5p_R-2	CGGGTAGAGAGGGCAGTGGGA	29.1078	139.818	0	100.301	36.3346	86.9643	29.6744	13.0308	21.2576	24.7089	86.224	20.8881	51.9333	12.069	75.1308	8.6508	33.7142	135.409	89.5043	0	33.45
hsa-miR-197-3p	TTCACCACCTTCTCCACCCAGC	1998.74	1799.35	1915.13	1622.39	1942.69	2071.43	985.19	1237.24	1556.76	2419.76	1073.01	1717.84	1695.74	1860.73	1867.54	1736.34	2260.58	2310.49	1966.68	1961.91	1873.2
hsa-miR-199a-5p	CCCAGTGTTCAGACTACCTGTTC	7037.79	15433.6	8709.86	9147	7923.96	22850.1	33516.2	25537.5	65857.1	22928.8	10032	29046.4	23522.4	61508.6	8889.04	35656.1	38837.3	22879.7	25021.1	22446.6	28740.6
hsa-miR-199a-3p	ACAGTAGTCTGCACATTGGTTA	10942.9	10277.7	13572.6	10968.3	12407.8	16481.7	29008.9	26024	47321	16999.7	10440.9	21050.4	20727.4	71358.1	11937.2	33193.9	29861	19415.4	23301.4	19665.7	22821.3
hsa-miR-199b-5p_R-1	CCCAGTGTTTAGACTATCTGTT	3363.89	1289.91	1635.61	1411.45	1489.72	1070.81	836.62	1630.68	1193.26	2938.93	932.787	1292	1504.94	1011.7	2807.74	1024.5	1115.45	922.631	983.741	1207.33	755.186
hsa-miR-200c-5p_R+1	CGTCTTACCCAGCAGTGTTTGGG	0	0	0	0	0	11.5254	0	0	7.08586	0	0	0	0	3.67319	0	0	0	0	0	0	0
hsa-miR-200c-3p	TAATACTGCCGGGTAATGATGGA	814.534	860.421	635.147	639.029	2268.49	689.428	1065.9	1069.22	982.455	2660.89	1362.6	891.085	923.51	1762.87	1015.34	1549.73	1096.14	833.78	1043.81	887.742	1087.58
hsa-miR-200b-5p	CATCTTACTGGGCAGCATTGGA	13.5837	30.1147	11.9926	0	42.3903	20.9553	0	19.2033	13.4631	23.8568	13.0642	9.19075	9.03188	14.6927	23.6125	17.3016	64.835	0	0	19.9742	37.0662
hsa-miR-200b-3p	TAATACTGCCTGGTAATGATGA	669.965	550.669	361.162	409.475	1260.81	454.729	654.617	444.42	392.911	1758.59	1063.86	451.6	382.726	598.467	521.622	659.932	1577.65	412.625	400.35	688	746.748
hsa-miR-200a-5p	CATCTTACCGGACAGTGCTGGA	0	19.3595	11.9926	0	0	0	0	0	12.046	41.7494	0	18.3815	0	0	27.9057	0	8.64466	0	0	0	0
hsa-miR-200a-3p_R+1	TAACACTGTCTGGTAACGATGTT	453.112	519.479	364.391	260.575	1052.49	507.117	413.661	272.276	284.852	1676.79	704.598	233.946	225.797	376.239	457.224	306.485	1078.85	190.852	245.532	725.729	399.592
hsa-miR-202-5p_R-1	TTCCTATGCATATACTTCTTT	0	0	14.7601	0	9.68922	0	10.0893	0	0	0	0	0	11.2898	0	0	0	6.05126	0	8.46662	0	0
hsa-miR-202-3p_R+1	AGAGGTATAGGGCATGGGAAT	0	0	18.4502	0	20.5896	0	13.0567	0	0	0	34.838	0	20.3217	0	0	0	0	0	16.9332	11.0968	0
hsa-miR-203b-3p_R+1	TTGAACTGTTAAGAACCACTGGAA	0	0	0	0	0	0	0	0	0	0	0	8.35523	0	0	0	0	0	0	0	0	0
hsa-miR-203a-3p_L-1R+1	TGAAATGTTTAGGACCACTAGT	184.35	0	292.435	123.049	280.987	122.588	66.4707	125.508	153.055	204.487	205.544	127	101.609	78.7111	420.732	1316.16	289.596	200.448	126.999	201.961	342.636
hsa-miR-204-5p	TTCCCTTTGTCATCCTATGCCT	1258.43	487.213	1132.84	615.246	1142.12	1293.99	602.984	686.52	485.027	889.093	998.979	710.195	487.157	128.037	328.429	349.739	366.534	543.769	254.603	468.284	421.289
hsa-miR-204-3p	GCTGGGAAGGCAAAGGGACGT	86.3532	482.911	67.3431	82.7221	88.4141	642.278	21.3656	62.4109	76.5273	349.332	80.9983	91.072	25.9667	13.1185	57.958	39.5465	15.5604	27.7216	71.3615	17.7548	18.0811
hsa-miR-205-5p_R-1	TCCTTCATTCCACCGGAGTCT	159.123	292.543	316.42	336.059	685.512	144.591	100.299	166.658	63.0642	56.2339	197.706	167.105	171.606	78.7111	1058.27	1838.91	121.025	234.567	118.533	754.581	362.526
hsa-miR-206	TGGAATGTAAGGAAGTGTGTGG	32.0186	0	14.7601	11.3743	30.2788	15.7164	0	17.1458	4.9601	0	28.7413	19.217	7.90289	3.14845	0	0	0	18.1256	18.1428	270.761	50.627
hsa-miR-208b-3p	ATAAGACGAACAAAAGGTTTGT	0	0	0	0	0	0	0	8.23001	0	0	0	0	0	0	0	0	0	0	0	93.2129	0
hsa-miR-208a-5p_R-1	GAGCTTTTGGCCCGGGTTATA	0	0	0	0	0	0	0	0	12.046	0	0	0	0	0	0	0	0	0	0	0	0
hsa-miR-210-5p_R-1	AGCCCCTGCCCACCGCACACT	0	32.2658	5.53505	0	0	0	12.4632	8.91584	37.5551	0	0	10.0263	0	0	0	14.8299	16.4249	0	39.9141	0	8.13648
hsa-miR-210-3p	CTGTGCGTGTGACAGCGGCTGA	1987.09	6082.1	2692.8	1781.63	2071.07	5433.7	3096.23	1404.59	1916.73	2775.91	3597.89	1889.12	1313.01	1273.55	2114.39	4278.44	3069.72	4659.36	5047.32	1400.41	2093.79
hsa-miR-211-5p	TTCCCTTTGTCATCCTTCGCCT	0	0	0	0	0	0	0	9.60167	2.48005	3.83413	0	0	8.46739	0	0	8.6508	6.05126	0	6.65235	19.9742	0
hsa-miR-211-3p	GCAGGGACAGCAAAGGGGTGC	0	0	0	0	0	0	0	0	0	0	0	0	0	0	0	0	0	0	9.67614	0	0
hsa-miR-212-5p	ACCTTGGCTCTAGACTGCTTACT	8.73235	0	35.9778	35.1569	35.1234	0	19.5851	22.6325	18.4232	4.26015	13.9352	27.5723	30.4826	13.6433	0	40.7823	0	0	14.5142	0	9.94459
hsa-miR-212-3p_R+1	TAACAGTCTCCAGTCACGGCCA	21.3457	0	11.0701	10.3403	33.9123	38.7672	27.3005	10.2875	17.0061	26.4129	0	0	0	12.069	51.5182	0	16.4249	73.5688	0	59.9226	34.354
hsa-miR-214-5p_1ss22CA	TGCCTGTCTACACTTGCTGTGA	141.658	103.25	118.081	125.117	138.071	163.451	87.2427	82.3001	58.1041	187.446	71.4178	103.605	119.672	46.1772	145.968	53.1406	33.7142	170.594	106.438	126.503	29.8338
hsa-miR-214-3p_1ss22TA	ACAGCAGGCACAGACAGGCAGA	974.142	802.342	1448.34	928.556	851.44	798.395	630.878	814.085	422.317	1044.59	857.885	777.037	806.095	241.906	968.114	329.966	373.449	599.213	637.416	1817.65	527.967
hsa-miR-215-5p_L-1R+2_1ss20AC	TGACCTATGAATTGACAGCCAA	138.262	63.456	105.166	168.546	124.143	20.9553	59.6456	87.7867	84.6761	80.0908	159.819	120.733	121.366	47.7514	129.869	100.102	384.687	0	29.0284	46.6064	55.1473
hsa-miR-215-3p_R-2	TCTGTCATTTCTTTAGGCCAA	0	0	0	0	0	0	0	6.1725	0	0	0	0	0	0	0	0	0	0	0	0	0
hsa-miR-216b-5p	AAATCTCTGCAGGCAAATGTGA	18.435	0	0	0	0	0	0	8.91584	0	0	0	10.0263	0	6.82163	0	0	44.9522	0	0	0	0
hsa-miR-216a-5p	TAATCTCAGCTGGCAACTGTGA	4.8513	0	0	7.23819	0	0	16.6177	6.1725	0	9.37232	0	19.217	12.4188	8.39585	0	0	65.6994	0	0	95.4323	15.3689
hsa-miR-216a-3p_L-1R+1	CACAGTGGTCTCTGGGATTATG	0	0	0	9.30624	0	0	2.96744	0	0	0	0	0	0	0	0	0	13.8315	0	0	0	0
hsa-miR-217-5p_R-1	TACTGCATCAGGAACTGATTGG	8.73235	0	18.4502	0	0	0	0	0	14.8803	17.8926	15.6771	12.5328	0	3.14845	0	0	9.50913	0	0	35.5097	11.7527
hsa-miR-218-5p_R+2	TTGTGCTTGATCTAACCATGTGA	60.1562	30.6525	89.022	24.8166	36.3346	52.3881	18.9916	49.0371	4.9601	106.504	23.9511	17.9637	19.7572	2.88608	0	0	34.1464	147.671	102.204	108.748	18.9851
mmu-miR-218-1-3p_R-2	AAACATGGTTCCGTCAAGCA	14.5539	22.586	23.9852	7.23819	20.5896	17.812	11.8698	18.5175	0	0	16.548	11.6973	5.64492	13.1185	25.7591	0	20.7472	25.5892	53.2188	146.477	0
hsa-miR-218-2-3p_R+1	CATGGTTCTGTCAAGCACCGCGA	0	0	7.38006	0	0	0	0	0	0	0	0	0	0	0	0	0	0	0	0	0	0
hsa-miR-219a-5p_R+2	TGATTGTCCAAACGCAATTCTCG	22.8011	0	10.1476	4.65312	25.4342	25.6702	33.5321	23.3184	61.2927	97.1314	0	329.196	0	52.2117	0	0	11.2381	49.0459	0	0	9.04054
hsa-miR-219a-1-3p_R+1	AGAGTTGAGTCTGGACGTCCCGT	4.8513	0	6.45756	0	0	0	0	0	4.25152	0	0	47.6248	6.77391	7.87111	0	27.1882	0	0	0	0	0
hsa-miR-219b-5p	AGATGTCCAGCCACAATTCTCG	12.6134	23.6616	19.3727	13.4423	44.8126	22.003	26.1135	20.575	53.8526	10.2244	11.3223	0	13.5478	42.504	12.8796	0	34.5787	49.0459	39.9141	15.5355	16.273
hsa-miR-219b-3p	AGAATTGCGTTTGGACAATCAGT	0	0	0	0	0	0	0	8.91584	0	0	0	0	0	0	0	0	0	0	18.1428	0	0
hsa-miR-219a-5p	TGATTGTCCAAACGCAATTCT	2.42565	0	0	4.65312	0	25.6702	1.48372	0	5.3144	9.37232	0	10.0263	0	8.13348	0	0	4.32233	15.9932	0	0	0
hsa-miR-219a-2-3p_R-2	AGAATTGTGGCTGGACATCT	0	29.0392	0	0	0	0	0	0	0	0	0	0	0	0	0	0	0	0	0	0	0
hsa-miR-221-5p_R+2	ACCTGGCATACAATGTAGATTTCT	781.06	548.518	629.15	582.157	560.763	284.991	819.014	1028.75	1300.26	707.184	400.637	808.786	944.96	1936.29	437.905	1439.74	1143.69	521.379	1017.2	612.542	844.386
hsa-miR-221-3p	AGCTACATTGTCTGCTGGGTTTC	65754.6	87864	55076.5	46814.5	47842.9	125961	88303.9	93660.2	178418	93640.6	38488.1	92115.6	108441	220147	55727.7	147113	136328	127927	146451	86561.5	106988
hsa-miR-222-5p_R-1	CTCAGTAGCCAGTGTAGATCC	65.0075	53.7763	58.118	43.4291	0	31.4329	30.2679	46.6367	25.5091	17.8926	40.9346	29.2433	39.5145	33.5834	34.3455	16.0658	34.5787	28.7878	10.8857	39.9484	0
hsa-miR-222-3p_R+4	AGCTACATCTGGCTACTGGGTCTCT	34480.2	25769.6	28801.6	26475.2	25137.5	26242.3	25085.6	33160.1	38195.6	26573.1	19535.4	29173.1	39441.1	61099.8	29255.9	39463.7	43695.3	33504.7	37363.2	35991.3	34451.7
hsa-miR-223-5p_R+2	CGTGTATTTGACAAGCTGAGTTGG	1412.7	886.233	1081.18	827.221	1004.05	1211.21	1295.58	1613.77	2106.63	1666.57	870.949	1663.53	1366.07	3630.68	1983.45	1817.9	1970.98	1397.81	2105.77	1147.41	1738.5
hsa-miR-223-3p_R+1	TGTCAGTTTGTCAAATACCCCAA	298064	181969	182485	135815	204246	185546	171259	197533	270781	295437	133042	288654	240084	487843	305574	246601	317000	281616	271175	226174	194057
hsa-miR-224-5p_L-1	CAAGTCACTAGTGGTTCCGTTTAG	1535.92	843.212	1379.15	1193.27	1138.48	2925.35	2112.82	4219.94	2375.89	2413.8	1312.52	8055.28	6696.01	5869.23	1536.96	7584.28	6130.79	6431.41	6514.46	2210.48	12256.3
hsa-miR-224-3p_L-1	AAATGGTGCCCTAGTGACTACA	55.3049	18.2839	36.9003	28.9527	41.1792	167.642	49.853	63.0967	46.7667	69.8664	112.352	106.111	151.284	86.0575	17.1727	107.517	121.025	190.852	66.5235	0	150.977
hsa-miR-296-5p	AGGGCCCCCCCTCAATCCTGT	691.796	1080.9	597.785	824.119	413.003	1068.72	464.701	290.794	278.474	468.616	661.921	275.723	331.922	215.144	311.256	310.193	692.437	908.415	893.833	284.077	445.698
hsa-miR-296-3p	GAGGGTTGGGTGGAGGCTCTCC	102.848	77.4379	77.4907	85.8242	18.1673	246.224	66.4707	132.366	65.8985	224.936	67.934	74.3616	184.025	60.8699	0	106.281	82.1243	134.343	168.123	48.8258	47.0108
hsa-miR-299-5p	TGGTTTACCGTCCCACATACAT	0	0	36.9003	28.9527	16.9561	59.7225	86.0558	59.6675	26.2177	17.8926	23.5156	56.8156	24.8377	33.5834	32.1989	55.6123	57.0548	0	36.2855	15.5355	86.7892
hsa-miR-299-3p	TATGTGGGATGGTAAACCGCTT	29.1078	21.5105	65.4981	82.7221	83.5695	70.2001	205.94	125.508	254.382	82.6469	93.1916	214.729	30.4826	90.2554	25.7591	182.903	179.809	207.912	133.047	71.0194	90.4054
hsa-miR-301a-5p	GCTCTGACTTTATTGCACTACT	75.6803	51.6252	52.583	70.3138	44.8126	74.3911	89.0232	155.684	115.5	112.468	27.8704	115.302	71.126	252.925	148.115	103.81	89.9045	117.284	123.371	31.071	34.354
hsa-miR-301a-3p	CAGTGCAATAGTATTGTCAAAGC	249.357	413.002	230.627	302.97	426.326	301.756	332.353	340.859	634.185	459.244	214.254	496.301	328.535	1298.21	457.224	682.177	386.416	153.535	377.369	261.884	503.558
hsa-miR-301b-5p	GCTCTGACGAGGTTGCACTACT	0	0	0	0	0	0	0	0	6.37728	11.9284	0	0	15.8058	0	0	0	0	0	16.9332	22.1935	0
hsa-miR-301b-3p	CAGTGCAATGATATTGTCAAAGC	9.70261	34.4168	20.2952	19.6465	19.3784	51.3404	26.707	25.3759	46.7667	16.1886	9.58044	12.5328	31.6116	73.4637	0	39.5465	32.8497	0	19.3523	39.9484	34.354
hsa-miR-302c-5p	TTTAACATGGGGGTACCTGCTG	0	0	0	0	0	0	0	13.0308	0	0	0	0	0	0	0	0	0	0	0	0	0
hsa-miR-302b-3p	TAAGTGCTTCCATGTTTTAGTAG	0	0	0	0	0	0	0	15.7742	0	0	0	17.546	0	0	0	0	0	0	0	0	0
hsa-miR-320d_R-1	AAAAGCTGGGTTGAGAGG	119.065	257.128	127.504	153.848	91.269	174.677	120.978	167.765	120.611	235.221	224.352	93.7576	119.995	63.0064	233.519	74.1497	62.1675	114.313	151.19	214.485	106.937
hsa-miR-320c_R+1_1ss20TA	AAAAGCTGGGTTGAGAGGGAA	328.835	1091.4	424.49	254.39	344.46	989.662	315.316	328.353	367.377	677.296	479.337	372.349	372.022	190.221	471.147	153.346	235.291	438.922	503.724	468.342	275.392
hsa-miR-320b_R-2	AAAAGCTGGGTTGAGAGGGC	1583.87	3880.34	1987.99	1470.75	1490.61	4201.09	1378.27	1200.69	1969.04	3068.69	2285.98	1172.86	1767.48	804.868	2021.34	846.646	1158.63	2043.75	2502.41	2193.22	1533.17
hsa-miR-320a-5p_L+2R-3	CCGCCTTCTCTTCCCGGTTCT	13.5837	0	0	0	0	0	10.0893	0	0	20.4487	0	0	0	0	0	0	0	0	0	0	0
hsa-miR-320a-3p	AAAAGCTGGGTTGAGAGGGCGA	219511	500091	229351	165479	142191	595496	219581	161050	381972	395442	277089	187653	219007	190444	171619	121010	178092	273499	344407	219505	232395
ptr-mir-320e-p5_1ss6TA	AAAAAAGAAAAGAAAAGAA	0	0	0	0	0	0	0	0	0	0	0	0	0	0	0	0	0	0	21.7713	0	0
hsa-miR-320e_L+1R+3_1ss17AG	AAAAGCTGGGTTGAGAGGGTGA	56.1134	85.6656	97.1708	41.2749	56.3186	182.974	59.151	39.2983	65.8158	138.852	101.828	44.7562	75.228	26.9804	12.3429	2.47166	31.8556	30.8314	52.2511	43.9432	51.8927
hsa-miR-323b-5p_R-1_1ss20CT	AGGTTGTCCGTGGTGAGTTTGC	0	0	0	0	0	0	0	0	0	0	0	0	0	8.9206	0	0	0	0	29.0284	0	0
hsa-miR-323b-3p_R-1	CCCAATACACGGTCGACCTCT	43.6617	18.2839	267.527	229.554	319.744	538.55	899.134	470.482	851.721	203.635	163.738	1535.69	293.536	342.656	64.3978	779.808	574.87	802.86	868.433	448.31	581.307
hsa-miR-323a-5p_R-1	AGGTGGTCCGTGGCGCGTTCG	0	0	7.38006	7.23819	0	20.9553	6.52837	24.69	22.6748	0	0	18.3815	0	13.1185	0	38.3107	7.7802	0	62.8949	0	20.7932
hsa-miR-323a-3p_L+1	GCACATTACACGGTCGACCTCT	68.8885	25.8126	315.498	379.488	238.597	561.601	1141.28	554.84	716.381	226.64	153.287	599.07	188.54	473.316	216.806	1187.63	940.539	800.727	1111.55	510.452	1066.78
hsa-miR-324-5p_R+1	CGCATCCCCTAGGGCATTGGTGT	740.309	1774.62	733.394	989.564	829.639	1940.46	889.045	648.799	1224.44	974.722	857.014	1259.97	924.639	1333.37	927.328	868.787	758.137	1194.16	1236.13	1245.06	944.736
hsa-miR-324-3p_L-3R+1	ACTGCCCCAGGTGCTGCTGGT	2577.01	4996.89	2531.36	2338.97	2253.95	4489.66	1663.55	1239.99	1464.65	1461.23	1909.12	2239.2	2843.91	2283.67	2734.76	1616.46	2246.75	3067.5	2864.14	2603.3	2266.46
chi-miR-326-5p_1ss5GA	CCTCATCTGTCTGTTGGGCT	0	0	0	0	0	0	0	0	0	0	0	0	0	0	0	0	0	0	10.8857	0	0
hsa-miR-326_R+1	CCTCTGGGCCCTTCCTCCAGT	1870.66	5612.09	1405.9	2239.7	1321.37	12730.3	4286.76	5456.49	11074.5	4865.94	1537.23	6520.42	6334.73	9499.91	1747.33	4951.97	5495.41	11948	12071	5941.21	7244.18
hsa-miR-328-5p_L-2R+1	GGGGGCAGGAGGGGCTCAGGGA	5.82157	0	4.61254	0	0	0	0	0	5.66869	28.969	0	0	0	3.67319	0	0	0	0	12.0952	0	0
hsa-miR-328-3p	CTGGCCCTCTCTGCCCTTCCGT	869.354	2031.67	1273.98	891.331	1618.1	3396.85	1661.17	1540.38	2282.36	2024.42	1573.81	2355.34	1535.42	3880.46	1496.18	3836.01	2928.81	2129.23	2189.23	1677.83	2195.04
hsa-miR-329-5p	GAGGTTTTCTGGGTTTCTGTTTC	0	0	4.61254	0	0	0	9.19906	3.77209	5.3144	0	0	4.59538	0	2.36133	0	14.212	17.7216	0	4.23331	0	24.8615
hsa-miR-329-3p	AACACACCTGGTTAACCTCTTT	79.5614	42.4833	246.31	386.726	132.016	407.056	1291.73	576.786	882.544	174.24	155.9	778.708	227.49	520.281	103.036	1055.4	1024.39	931.338	977.895	244.129	675.328
hsa-miR-330-5p_R+1	TCTCTGGGCCTGTGTCTTAGGCT	171.736	153.8	152.214	145.798	144.127	124.684	230.273	302.453	330.91	266.685	175.061	254.835	344.34	497.454	193.193	484.445	390.739	326.262	436.636	139.819	346.253
hsa-miR-330-3p	GCAAAGCACACGGCCTGCAGAGA	1152.67	1647.71	849.63	775.52	958.021	1868.16	1928.84	1665.2	3753.38	2320.08	1099.14	2495.71	1854.92	3124.83	1026.07	2517.38	2433.47	2540.79	2735.93	1509.16	1976.26
hsa-miR-331-5p_R-2	CTAGGTATGGTCCCAGGGAT	900.402	1412.17	1192.8	1070.22	467.505	1704.71	972.727	840.832	877.938	833.285	963.27	848.056	753.033	596.63	708.376	575.896	866.195	775.138	1126.06	850.013	923.039
hsa-miR-331-3p	GCCCCTGGGCCTATCCTAGAA	935.331	1234.7	1050.74	890.297	972.555	1634.51	1249.89	1449.85	1484.49	1641.01	1426.62	1447.96	1170.76	2001.89	1053.98	1761.06	1452.3	2482.15	1761.06	1338.27	1748.44
hsa-miR-335-5p	TCAAGAGCAATAACGAAAAATGT	4285.64	2693.12	4246.3	3255.12	3927.77	1636.61	3942.54	3292.69	6220.68	2510.93	2445.63	4013.02	3065.19	12475.7	3432.4	3705.01	4554.01	2863.85	2463.79	6660.28	2983.38
hsa-miR-335-3p	TTTTTCATTATTGCTCCTGACC	860.621	280.712	1107.01	500.469	1002.83	581.508	1986.4	1515.01	2062.69	509.514	529.537	1890.79	1079.31	4150.7	854.344	998.549	2441.25	990.513	1480.45	1395.97	1282.85
hsa-miR-337-5p_R-1	GAACGGCTTCATACAGGAGT	0	0	34.1328	33.0889	73.8803	0	25.52	0	23.3833	10.2244	16.548	9.19075	13.5478	26.237	0	17.3016	0	47.9797	22.9808	13.3161	6.32838
hsa-miR-337-3p_L-1	TCCTATATGATGCCTTTCTTC	28.1376	0	152.214	149.934	101.737	120.493	294.964	149.512	237.376	65.6063	40.9346	218.072	170.477	170.541	0	292.891	491.881	194.051	192.313	84.3355	119.335
hsa-miR-338-5p_R-1	AACAATATCCTGGTGCTGAGT	726.725	350.621	547.97	672.117	416.636	156.117	360.247	744.13	728.427	598.125	391.927	582.36	625.458	580.363	929.475	226.157	464.218	438.214	528.559	781.213	396.88
hsa-miR-338-3p_R+1	TCCAGCATCAGTGATTTTGTTGA	1017.8	425.908	557.195	499.435	898.675	499.783	375.084	456.765	652.608	898.039	629.696	731.918	869.318	621.293	555.968	406.588	490.152	470.201	353.179	707.974	295.626
hsa-miR-339-5p_R-2	TCCCTGTCCTCCAGGAGCTCA	14822.7	30016.9	14294.3	15851.6	14371.5	41970.2	22629.7	23238.8	37601.8	31126.3	16788.4	33121	24349.9	52278.9	13122.1	33655.3	29856.1	29448.8	31468	23165.6	29299.5
hsa-miR-339-3p_R-2	TGAGCGCCTCGACGACAGAGC	2121.96	4193.48	2357.01	2086.67	1966.91	4218.29	2121.72	3405.85	3032.75	4007.09	2011.02	2341.14	2735.53	3545.67	1743.03	2765.78	2319.36	3102.68	3564.45	2816.36	2970.72
hsa-miR-340-5p	TTATAAAGCAATGAGACTGATT	5717.75	3137.31	3810.88	4028.57	4803.43	2339.65	5657.13	7813.02	9164.85	5169.26	4646.51	5501.92	4527.23	19053.9	4829.83	5684.81	4510.79	2401.12	3095.15	3650.84	3235.61
hsa-miR-340-3p_R+1	TCCGTCTCAGTTACTTTATAGCC	842.186	210.803	695.571	510.809	594.676	279.753	762.632	1196.78	709.295	329.735	344.025	1017.67	894.156	2052.79	646.125	1082.59	1200.74	542.703	792.234	623.639	875.124
hsa-miR-342-5p_R+1	AGGGGTGCTATCTGTGATTGAG	2096.73	1795.05	2835.79	1829.19	1671.39	1607.27	1677.79	2213.87	2332.67	3280.31	1960.51	927.431	1884.28	552.552	781.36	800.817	586.973	924.408	1256.69	1469.21	1100.23
hsa-miR-342-3p	TCTCACACAGAAATCGCACCCGT	31015.4	18254.9	27829.3	22945.1	32537.6	15051.1	14228.9	25150.2	14146.2	27362.9	24808.1	10911.9	24705.6	6238.12	11314.7	9739.57	8799.4	15746.9	13561.1	25353.9	20658.5
hsa-miR-345-5p_R-1	GCTGACTCCTAGTCCAGGGCT	4455.44	6096.08	4010.14	3481.57	4443.72	6153.51	2963.88	3910.62	4347.18	5947.17	4034.24	2554.19	4205.47	3112.24	3812.35	3211.92	4737.28	4868.34	5502.09	3648.62	4757.13
hsa-miR-345-3p_R+1	GCCCTGAACGAGGGGTCTGGAGT	9.70261	0	6.45756	7.23819	0	0	6.52837	0	0	21.3007	0	0	6.77391	0	0	0	0	0	14.5142	19.9742	0
hsa-miR-361-5p	TTATCAGAATCTCCAGGGGTAC	12290.3	5864.84	10282.3	9930.79	12191.5	6513.94	10500.6	13141.9	10725.9	9189.14	8969.91	8312.62	13151.5	15807.3	9208.88	11016.2	12633.3	12115.4	11744.4	12628.1	14559.8
hsa-miR-361-3p_R-1	TCCCCCAGGTGTGATTCTGATT	15863.8	12994.5	16811.8	12299.7	14039.7	12147.8	11733.9	13397.1	12160	21074.9	13269.8	5493.56	14096.5	7734.68	9900.09	6725.38	8583.29	12137.8	14566.2	15593.2	12702.9
hsa-miR-362-5p_R-2	AATCCTTGGAACCTAGGTGTGA	1513.61	2160.73	1050.74	1414.55	1130	1693.18	797.648	809.284	945.254	1607.78	1183.62	949.154	1148.18	456.525	1105.5	689.592	535.969	634.398	822.472	1225.08	730.475
hsa-miR-362-3p_R-1	AACACACCTATTCAAGGATTC	135.837	139.818	93.1733	120.981	70.2468	57.6269	53.4139	36.3492	72.9844	57.938	111.482	37.5985	15.8058	21.5144	100.89	77.8572	44.9522	0	0	77.6774	28.0257
hsa-miR-363-5p	CGGGTGGATCACGATGCAATTT	47.5428	124.761	92.2508	97.1985	50.8684	122.588	61.1293	34.9775	40.3894	40.0454	85.353	9.19075	9.03188	22.0391	105.183	0	37.172	76.7675	6.04759	0	78.6527
hsa-miR-363-3p_R-1	AATTGCACGGTATCCATCTGT	70356.5	61573.9	50685.4	79899.2	37343.5	35879.6	49354.5	34831.4	33418.3	26433.4	52468.6	26374.1	38430.6	17492.8	41564.5	22294.3	25864	30953.3	32538.4	33900.6	37332.9
hsa-miR-365b-5p_L+1	GAGGGACTTTCAGGGGCAGCTGT	4.8513	16.1329	0	0	0	42.9583	4.15442	13.0308	17.0061	18.7446	11.3223	0	0	3.14845	0	0	8.64466	27.7216	0	31.071	16.273
hsa-miR-365b-3p	TAATGCCCCTAAAAATCCTTAT	420.123	88.1931	325.645	260.058	599.52	124.16	159.055	274.334	79.0074	72.4225	153.287	243.555	371.436	82.122	198.56	90.8334	338.871	154.068	128.814	292.955	210.192
hsa-miR-365a-5p_R+1	AGGGACTTTTGGGGGCAGATGTGT	0	0	6.45756	0	0	0	0	6.1725	4.9601	0	0	0	0	0	23.6125	0	0	7.4635	0	0	5.42432
hsa-miR-369-5p_R-1	AGATCGACCGTGTTATATTCG	36.8699	0	56.273	92.0284	65.4022	66.009	131.161	45.265	101.328	29.821	16.548	81.0457	10.1609	56.1473	45.0785	109.989	81.2598	116.217	66.5235	62.1419	82.2689
hsa-miR-369-3p	AATAATACATGGTTGATCTTT	152.331	91.4197	405.904	545.966	414.214	365.669	1439.8	670.746	1094.77	137.177	182.899	918.24	265.311	834.863	141.675	1292.68	867.924	552.299	539.445	219.716	339.02
hsa-miR-370-3p	GCCTGCTGGGGTGGAACCTGGT	319.216	580.784	906.825	1134.33	804.205	3585.44	5636.36	1988.92	3953.91	1303.6	603.568	2804.02	985.604	1577.9	530.209	2839.93	3341.16	1447.92	1488.92	1338.27	2380.37
hsa-miR-371a-5p_R+2	ACTCAAACTGTGGGGGCACTTT	24.2565	0	30.4428	5.17013	0	35.6239	29.6744	13.0308	0	8.52029	14.8061	0	10.1609	19.9402	60.1046	0	0	0	13.3047	15.5355	21.6973
hsa-miR-371b-5p	ACTCAAAAGATGGCGGCACTTT	36.8699	5.37763	93.1733	6.20416	0	0	24.333	17.8317	10.6288	104.8	30.4832	35.092	68.8681	0	30.0523	0	0	31.9864	52.0092	0	16.273
hsa-miR-371b-3p_R-1	AAGTGCCCCCACAGTTTGAGTG	0	21.5105	0	0	0	0	0	0	0	0	0	0	0	0	0	0	0	0	0	0	0
hsa-miR-372-3p	AAAGTGCTGCGACATTTGAGCGT	24.2565	8.60421	35.9778	0	0	54.4837	20.1786	0	22.6748	0	25.2575	12.5328	49.6753	3.14845	0	0	0	0	0	19.9742	0
hsa-miR-373-3p	GAAGTGCTTCGATTTTGGGGTGT	5.82157	16.1329	11.9926	0	30.2788	29.3374	10.0893	15.7742	7.79445	34.0812	19.1609	0	39.5145	7.34637	0	0	0	0	15.7237	35.5097	56.0513
hsa-miR-374c-5p_L-1R-2	TAATACAACCTGCTAAGTG	0	0	0	4.65312	0	0	11.2763	10.2875	4.25152	11.0764	0	17.9637	0	10.4948	0	0	4.32233	12.2615	0	0	0
hsa-miR-374c-3p_L-2R-1	CTTAGCAGGTTGTATTATA	0	0	0	0	0	17.812	0	0	0	0	0	0	0	1.31185	0	0	0	0	0	0	0
hsa-miR-374a-5p_R-1	TTATAATACAACCTGATAAGT	9189.34	2834.01	7262.91	8547.26	11143.8	2513.58	5512.91	7691.63	4348.59	3443.9	5966	5920.52	6301.99	13310.3	9110.14	6530.12	5425.39	3373.5	2669.4	5743.69	3068.36
hsa-miR-374a-3p	CTTATCAGATTGTATTGTAATT	720.904	444.192	680.811	773.452	1265.65	247.272	582.212	846.319	509.473	238.568	634.922	527.215	483.206	1227.37	654.711	667.347	653.537	359.314	362.855	423.897	445.698
hsa-miR-374b-5p	ATATAATACAACCTGCTAAGTG	5799.25	1888.62	4809.03	5682.49	4312.91	1967.7	3669.54	4945.55	3481.99	2413.8	2788.78	4300.86	4842.22	9753.1	4381.2	4556.5	4877.32	2607.43	2367.03	4416.52	2889.36
hsa-miR-374b-3p	CTTAGCAGGTTGTATTATCATT	140.688	8.60421	170.664	67.2117	233.752	61.818	122.852	163.228	148.803	73.2745	94.0625	139.532	120.801	468.856	227.539	264.467	224.761	63.9729	82.2472	0	181.715
ggo-mir-375-p5	CCCGGGCCCTCCGCTCCC	0	0	0	0	0	14.6687	0	0	0	0	0	0	0	0	0	0	0	0	0	0	0
hsa-miR-375-3p	TTTGTTCGTTCGGCTCGCGTGA	136.807	192.519	196.494	225.418	318.533	93.2509	162.616	115.906	135.34	664.583	761.21	772.023	289.02	45.6525	347.748	217.506	2022.85	41.5824	29.0284	1194.01	206.124
hsa-miR-376c-5p_L-1R+2	GTGGATATTCCTTCTATGTTTA	0	0	0	9.82325	0	9.95374	10.0893	7.20126	15.5889	8.09428	0	16.7105	0	13.0311	17.1727	12.3583	8.64466	5.33107	14.5142	21.0839	0
hsa-miR-376c-3p	AACATAGAGGAAATTCCACGT	125.164	64.5316	190.037	257.473	60.5576	476.732	427.905	334.001	641.979	115.876	98.4173	395.202	169.348	313.795	10.733	315.136	414.944	219.64	147.561	308.49	203.412
hsa-miR-376a-5p_R+1	GTAGATTCTCCTTCTATGAGTAC	5.82157	0	5.53505	9.30624	29.0677	47.1493	10.0893	4.115	18.4232	0	0	17.546	15.8058	12.069	0	30.8957	21.6117	0	0	0	18.0811
hsa-miR-376a-3p	ATCATAGAGGAAAATCCACGT	25.7119	9.14197	43.3579	31.0208	18.1673	80.1538	127.303	68.9263	125.065	22.1528	31.7897	89.8187	35.563	54.5731	49.3716	92.4812	82.5565	30.3871	50.195	46.6064	43.3946
hsa-miR-376a-2-5p_L-1R+2_1ss4AG	GTGGATTTTCCTTCTATGGTTA	0	0	0	0	0	0	0	0	0	0	0	0	0	1.74914	0	0	0	0	0	0	0
hsa-miR-376b-5p_L-1R+1	GTGGATATTCCTTCTATGTTTA	0	0	0	9.82325	0	9.95374	10.0893	7.20126	15.5889	8.09428	0	16.7105	0	13.0311	17.1727	12.3583	8.64466	5.33107	14.5142	21.0839	0
hsa-miR-376b-3p_R-1	ATCATAGAGGAAAATCCATGT	0	0	6.45756	0	0	17.812	15.4307	20.575	36.8465	11.0764	0	21.7236	6.77391	18.3659	0	25.1285	12.1025	33.0527	0	0	14.4649
hsa-miR-377-5p	AGAGGTTGCCCTTGGTGAATTC	16.4944	9.67973	51.6604	41.3611	77.5137	516.547	265.289	100.818	406.02	46.0096	63.5793	213.894	66.6101	89.206	36.4921	142.12	279.223	141.807	211.666	28.8516	138.32
hsa-miR-377-3p	ATCACACAAAGGCAACTTTTGT	50.4536	40.87	107.933	103.403	64.1911	173.929	167.957	52.8092	213.284	11.9284	48.7732	203.032	71.126	119.116	21.4659	326.259	130.534	120.482	88.2948	175.329	114.815
hsa-miR-378e_R+1_1ss18GA	ACTGGACTTGGAGTCAGAAC	0	0	0	0	0	0	0.74186	0	0.885733	0	0	0	0	0	0	0	0	0	0	0	0
hsa-miR-378h_R-2_1ss12TA	ACTGGACTTGGAGTCAGAT	0	0	0	0	0	0	0	0	0	3.40812	0	0	0	0	0	4.94331	0	0	0	0	0
hsa-miR-378a-5p	CTCCTGACTCCAGGTCCTGTGT	497.744	653.92	352.398	437.393	429.959	439.013	318.703	342.917	320.99	541.891	365.799	377.656	313.858	173.165	425.025	325.023	723.558	335.858	312.055	126.503	205.22
hsa-miR-378a-3p	ACTGGACTTGGAGTCAGAAGGC	19089.7	39626.5	15916.8	12483.1	9368.06	40514.4	13848	9212.01	18944.2	38036	17466.6	12036.1	11637.8	5998.66	10777.7	8223.62	21438.6	9370.25	9844.26	12667.3	9592.01
hsa-miR-378j_R+1_1ss14CT	ACTGGATTTGGAGTCAGAAG	0	0	0	0	0	0	0	0	0	0	0	0	4.13961	0	0	0	0	0	0	0	0
hsa-miR-378g_R+2	ACTGGGCTTGGAGTCAGAAGGC	3.88104	11.8308	9.22508	0	0	28.8135	14.8372	3.42917	11.3374	20.4487	16.9835	0	0	3.41082	0	6.79706	5.61903	0	0	0	0
hsa-miR-378d_R-2	ACTGGACTTGGAGTCAGA	106.082	100.382	86.1007	64.4543	10.0929	161.355	57.7167	33.8345	54.0297	151.377	96.3851	49.2959	39.5145	50.2002	80.1395	27.6002	76.3612	40.8716	39.9141	59.1828	16.273
hsa-miR-378c_R-5	ACTGGACTTGGAGTCAGAAG	585.391	1154.94	547.355	329.165	512.721	1185.02	605.803	311.254	597.515	1235.16	792.274	401.051	325.336	275.839	547.024	258.082	333.54	433.239	419.703	347.699	150.073
hsa-miR-378b_R+3_1ss14GT	ACTGGACTTGGAGTCAGAAAGA	0	0	0	6.20416	0	31.9568	0	9.60167	12.046	3.40812	0	0	0	0	0	0	0	0	0	0	0
hsa-miR-378i_R+1_1ss9AT	ACTGGACTTGGAGTCAGAAGGT	328.433	524.857	214.944	148.9	159.267	659.567	225.822	234.555	402.477	554.671	275.655	173.371	193.621	126.725	199.633	91.4513	361.347	288.944	146.352	248.568	122.047
hsa-miR-379-5p	TGGTAGACTATGGAACGTAGG	130.985	133.365	487.084	427.053	324.589	458.92	2019.05	913.531	1607.07	324.623	305.703	946.648	405.306	755.102	176.021	1130.78	969.931	735.688	876.9	432.774	1046.89
hsa-miR-379-3p_R-1	TATGTAACATGGTCCACTAAC	18.9201	22.586	101.937	78.586	54.5018	9.42986	361.137	130.994	169.352	39.1934	47.9022	98.174	41.7724	151.912	23.6125	206.383	180.241	137.542	48.9855	65.471	96.7337
hsa-miR-380-5p_L+1R-1	ATGGTTGACCATAGAACATGCG	0	0	0	0	0	9.42986	14.8372	0	41.098	0	0	0	0	13.6433	0	0	0	47.9797	20.5618	13.3161	18.0811
hsa-miR-380-3p_R-1	TATGTAATATGGTCCACATCT	8.73235	0	6.45756	27.9187	0	42.9583	77.7469	28.1192	37.5551	0	41.8056	23.3946	13.5478	36.7319	36.4921	108.753	43.2233	82.0985	18.1428	15.5355	12.6568
hsa-miR-381-5p_R+1	AGCGAGGTTGCCCTTTGTATATT	0	0	0	0	35.1234	0	12.4632	10.9733	7.08586	0	0	0	0	5.24741	0	0	0	0	13.3047	0	0
hsa-miR-381-3p	TATACAAGGGCAAGCTCTCTGT	375.491	308.676	1279.52	996.802	878.085	1918.45	3188.22	1284.57	3212.02	768.531	440.7	1821.44	818.514	1458.26	369.214	2461.77	2216.49	1377.55	1793.71	1118.55	1147.24
hsa-miR-382-5p	GAAGTTGTTCGTGGTGGATTCG	170.766	165.631	740.774	442.563	352.445	1656.51	2906.31	1157	3346.65	632.206	364.057	2219.98	554.332	1052.63	173.874	1989.68	1640.76	1905.33	2334.37	612.542	1656.23
hsa-miR-382-3p_R+1	AATCATTCACGGACAACACTTT	70.829	65.6071	223.247	189.227	173.195	106.872	677.763	333.315	566.16	111.616	51.386	638.34	95.9637	261.321	137.382	350.975	389.01	574.69	543.073	257.445	228.726
hsa-miR-383-5p	AGATCAGAAGGTGATTGTGGCT	5.82157	0	0	0	0	9.42986	0	7.54417	12.7546	17.0406	0	0	15.8058	0	0	33.3674	0	30.9202	0	0	0
hsa-miR-409-5p	AGGTTACCCGAGCAACTTTGCAT	97.9963	83.891	308.118	265.745	107.793	720.861	1436.24	603.534	1540.47	339.108	186.383	1107.9	330.793	473.316	27.9057	1162.91	1194.69	910.547	1124.85	350.658	593.963
hsa-miR-409-3p	GAATGTTGCTCGGTGAACCCCT	406.539	621.654	2138.37	2097.01	1236.59	5113.08	8499.94	3335.21	9726.05	1894.91	994.624	5965.64	1548.97	2775.88	871.517	6816.83	6303.69	6900.54	7482.07	1606.81	4888.22
hsa-miR-410-3p	AATATAACACAGATGGCCTGT	164.944	175.311	378.228	675.219	465.082	816.207	2071.27	1103.51	1841.62	264.129	164.609	1446.29	400.79	792.884	251.151	1155.5	886.942	528.842	918.024	292.955	624.701
hsa-miR-411-5p	TAGTAGACCGTATAGCGTACG	118.372	59.1539	497.232	441.529	241.019	144.591	1283.12	482.827	536.4	203.635	151.545	622.465	231.442	407.199	203.926	637.688	510.035	355.049	477.759	390.606	364.334
hsa-miR-411-3p_R-1	TATGTAACACGGTCCACTAAC	28.6227	0	188.653	225.418	21.8007	142.496	610.402	294.223	391.14	23.0048	60.9665	282.825	164.832	258.435	42.9319	292.891	434.394	118.35	325.965	191.974	161.826
hsa-miR-412-5p	TGGTCGACCAGTTGGAAAGTAAT	14.5539	0	57.1955	34.1229	0	66.009	144.218	41.8359	150.22	17.0406	48.7732	0	27.0956	35.6824	34.3455	184.138	89.04	108.754	102.809	0	56.0513
hsa-miR-412-3p_L+1R-3	TACTTCACCTGGTCCACTAGC	0	0	8.30257	0	0	15.7164	4.15442	4.115	4.25152	0	0	15.8749	7.90289	5.24741	0	0	5.1868	29.854	20.5618	0	13.5608
mmu-miR-421-5p	CTCATTAAATGTTTGTTGAAT	6.79183	0	0	0	0	0	9.49581	0	7.79445	0	0	7.51971	10.1609	8.39585	0	0	0	23.4567	0	0	0
hsa-miR-421	ATCAACAGACATTAATTGGGCGC	1239.02	788.36	887.453	1118.82	921.687	865.452	1126.44	1091.85	1213.81	682.476	1122.65	1454.65	1055.6	2388.1	920.888	1616.46	1442.79	1165.37	1302.65	1051.97	1912.07
hsa-miR-422a_1ss10AG	ACTGGACTTGGGGTCAGAAGGC	0	0	2.30627	0	0	0	0	0	0	0	0	0	2.82246	0	0	0	2.16117	0	0	6.65806	0
hsa-miR-423-5p	TGAGGGGCAGAGAGCGAGACTTT	125519	244557	149118	143902	88651.5	266637	138169	96592.2	189533	159389	163755	138178	115982	126133	94632.6	101926	138996	206660	227159	133374	194700
hsa-miR-423-3p	AGCTCGGTCTGAGGCCCCTCAGT	25787.6	44840.8	26517.5	26195	30482.3	55843.7	41419.5	42116.4	70643.2	53898.5	30032.9	54349.9	42009.5	84799.2	26031.7	70352	63642	66831.4	69065.9	37984.3	65495.1
hsa-miR-424-5p_R-1	CAGCAGCAATTCATGTTTTGA	2385.87	1301.39	2313.65	2519.92	2490.13	1362.09	2021.42	1098.71	1762.96	2153.08	2198.28	2068.76	1730.73	972.345	1916.91	2234.38	1149.74	2134.56	1677.6	2496.77	1103.85
hsa-miR-424-3p	CAAAACGTGAGGCGCTGCTAT	983.845	774.379	1570.11	1288.4	626.166	764.867	1433.27	854.549	1084.14	1466.34	1431.84	1168.06	1384.14	388.308	931.621	1360.65	807.412	1723	1775.57	1413.73	734.996
hsa-miR-425-5p	AATGACACGATCACTCCCGTTGA	40783	49262.3	37287.8	41212.2	28523.8	35326.4	32863.8	28019.1	36162	27287.1	38412.3	32802.6	35034.7	40707.3	34068.6	27356.3	37392.5	42961	39469	33103.9	40892.2
hsa-miR-425-3p_L+1R-1	CATCGGGAATGTCGTGTCCGCC	3540.48	4413.96	3329.33	3107.25	3364.58	4063.22	3657.07	4118.43	5700.58	3978.98	3106.68	5697.43	5197.85	9432.22	3395.91	4692.44	5520.48	5975.07	6980.12	3546.53	5237.18
hsa-miR-429	TAATACTGTCTGGTAAAACCGT	24.2565	35.4924	47.9704	11.3743	73.8803	62.8658	33.2353	34.9775	36.8465	195.115	93.1916	10.0263	0	104.423	79.4239	98.8663	100.278	0	7.2571	51.0452	119.335
hsa-miR-431-5p	TGTCTTGCAGGCCGTCATGCA	66.948	74.2113	203.874	258.507	201.051	809.921	946.613	438.248	731.97	265.833	133.255	501.314	202.088	323.24	70.8376	559.83	740.848	900.951	828.519	277.419	496.325
hsa-miR-432-5p	TCTTGGAGTAGGTCATTGGGTGG	169.796	134.441	680.811	779.656	422.692	1282.46	2927.68	1069.9	2530.36	519.738	398.024	1481.38	648.037	797.606	249.005	1410.08	2081.63	2483.21	2865.35	765.677	2148.94
hsa-miR-432-3p	CTGGATGGCTCCTCCATGTCT	0	0	11.9926	0	0	93.2509	20.1786	9.60167	26.2177	0	0	11.6973	0	5.24741	0	6.17914	6.91573	9.59593	55.6378	0	59.6675
hsa-miR-433-5p_R-1	TACGGTGAGCCTGTCATTATT	0	0	9.22508	9.30624	0	0	38.5767	21.9467	14.8803	0	16.548	32.5854	5.64492	4.72267	0	0	20.7472	22.3905	19.3523	35.5097	0
hsa-miR-433-3p	ATCATGATGGGCTCCTCGGTGT	60.1562	0	65.4981	279.187	92.0476	609.798	876.582	393.669	682.369	247.941	105.385	499.643	108.383	251.876	135.235	480.737	628.467	433.949	783.767	164.232	735.9
hsa-miR-449c-5p_L-1R-2	AGGCAGTGTATTGCTAGCGGCT	0	0	0	19.6465	79.936	13.6209	7.12186	4.115	0	29.821	0	0	0	0	0	0	0	0	0	0	0
hsa-mir-449c-p3_1ss5TA	CAGTAGCTAGTTGCACTCCTCT	0	0	0	0	0	0	0	0	0	0	0	0	0	5.24741	0	0	0	0	0	0	0
hsa-miR-449a	TGGCAGTGTATTGTTAGCTGGT	4.8513	12.9063	6.45756	9.30624	23.0119	0	0	0	0	31.5251	26.1285	15.8749	0	3.14845	17.1727	11.1225	0	0	0	0	0
hsa-miR-449b-5p_R-1_1ss12TC	AGGCAGTGTATCGTTAGCTGG	0	0	0	0	18.1673	0	0	0	0	0	24.3866	0	0	0	0	0	0	0	0	0	0
hsa-miR-449b-3p	CAGCCACAACTACCCTGCCACT	0	0	0	0	0	0	0	0	0	0	0	0	0	0	0	0	0	0	0	0	5.42432
hsa-miR-450a-5p	TTTTGCGATGTGTTCCTAATAT	1385.05	587.237	1104.7	870.133	999.201	732.91	1120.51	655.657	792.908	1309.57	982.866	907.378	973.185	594.531	1087.25	1237.68	792.716	1011.3	928.909	1225.08	409.084
hsa-miR-450a-1-3p	ATTGGGAACATTTTGCATGTAT	17.4647	16.1329	29.5203	6.20416	24.223	0	37.3897	12.345	17.0061	26.4129	67.934	55.1445	49.6753	31.4845	0	70.4422	19.0183	54.3769	10.8857	0	32.5459
hsa-miR-450b-5p_R-1	TTTTGCAATATGTTCCTGAAT	356.086	120.459	180.812	399.134	204.685	70.2001	415.442	209.865	287.686	132.917	370.153	284.078	308.213	199.402	279.057	202.676	283.545	212.177	263.675	388.387	88.5973
hsa-miR-450a-2-3p_L-1	TTGGGGACATTTTGCATTCAT	38.8104	0	20.2952	12.4083	60.5576	40.8627	51.6335	35.6634	68.7329	0	7.83854	60.9932	47.4174	27.2865	0	60.5556	44.0878	0	0	0	22.6013
hsa-miR-451a_R-1	AAACCGTTACCATTACTGAGT	2.29501e+06	1.59683e+06	2.56141e+06	2.40972e+06	1.45202e+06	1.29734e+06	1.35376e+06	672920	1.00249e+06	466241	1.85918e+06	938302	1.19507e+06	430867	1.91334e+06	245051	997458	770907	706567	1.23858e+06	647171
hsa-mir-451a-p3	TTTAGTAATGGTAATGGTTCT	1342.84	4648.42	1612.54	1748.54	1037.96	3677.65	1290.84	559.64	1014.7	744.674	2993.45	456.196	671.746	153.749	1107.64	208.855	988.085	827.383	843.034	539.303	1844.27
hsa-miR-451b_L-1	AGCAAGAGAACCATTACCATT	12.6134	0	4.61254	0	0	0	0	0	0	0	20.0318	8.35523	0	4.72267	23.6125	0	0	0	0	0	19.8892
hsa-miR-452-5p_R+2	AACTGTTTGCAGAGGAAACTGAGA	252.268	204.35	236.162	109.607	136.86	358.335	195.851	325.771	392.557	580.232	207.286	527.215	413.208	474.366	231.832	552.415	257.611	378.506	557.587	199.742	810.936
mmu-miR-452-3p_1ss20GA	TCAGTCTCATCTGCAAAGAAGT	89.264	70.9847	32.2878	49.6333	19.3784	50.2926	33.2353	32.2342	27.6349	27.2649	8.70949	76.8681	94.8347	72.939	25.7591	32.1315	76.073	99.158	39.9141	79.8968	46.1067
hsa-miR-454-5p	ACCCTATCAATATTGTCTCTGC	328.918	159.178	386.531	400.168	239.808	25.1463	401.198	364.864	275.64	95.4273	308.316	330.867	337.566	510.573	206.073	472.087	414.079	150.336	308.427	219.716	310.994
hsa-miR-454-3p	TAGTGCAATATTGCTTATAGGGT	984.815	532.385	729.704	1019.55	1449.75	377.195	534.733	700.236	607.967	328.883	545.214	798.76	757.549	1498.14	1139.84	1014.62	920.657	707.967	717.244	812.284	596.675
hsa-miR-455-5p	TATGTGCCTTTGGACTACATCG	69.8588	52.7008	44.2804	43.4291	62.9799	76.4867	57.5683	21.9467	60.9384	26.4129	62.7084	55.98	45.1594	15.7422	45.0785	82.8005	465.947	25.5892	56.8473	0	32.5459
hsa-miR-455-3p_R+1	GCAGTCCATGGGCATATACACT	228.011	100.024	100.553	99.2666	92.0476	0	40.9507	65.1542	46.7667	33.2291	215.124	37.5985	119.672	9.44534	180.314	42.0182	1883.67	142.873	39.9141	126.503	33.45
hsa-mir-466-p5_1ss24TA	TGTGTTGCATGTGTGTATATGTGA	0	0	0	0	0	0	0	0	0	0	0	11.6973	0	0	0	0	0	0	0	0	0
hsa-miR-466_R-1	ATACACATACACGCAACACACA	0	0	0	0	0	0	0	0	0	0	0	0	0	0	0	23.4807	0	0	0	0	0
hsa-miR-483-5p	AAGACGGGAGGAAAGAAGGGAG	4131.37	3283.58	4797.96	2844.61	3072.69	3580.2	1184.6	3105.46	3114.94	4383.69	2896.78	2454.77	3169.06	887.337	2393.45	563.538	2376.42	1471.38	1517.94	4252.28	894.109
hsa-miR-483-3p_L-1R+2	CACTCCTCTCCTCCCGTCTTCT	790.763	112.93	831.18	480.822	804.205	353.096	172.705	679.661	330.201	274.353	364.928	267.367	541.913	195.728	545.235	118.64	688.115	251.627	133.047	268.542	49.723
hsa-miR-484_R-1	TCAGGCTCAGTCCCCTCCCGA	112141	131569	132350	126951	79907	111301	110662	99576.2	110141	75290.4	118052	118147	116962	132343	98960.1	93474.4	130204	142886	162026	100896	177802
hsa-miR-485-5p_R+1	AGAGGCTGGCCGTGATGAATTCG	18.435	19.3595	83.9482	70.3138	50.8684	252.511	297.338	134.423	402.477	129.508	67.0631	355.933	34.9985	110.196	17.1727	207.619	185.86	235.633	283.027	177.548	157.305
hsa-miR-485-3p	GTCATACACGGCTCTCCTCTCT	84.4127	17.2084	116.236	45.4972	110.215	152.973	414.848	153.627	162.266	83.4989	168.964	731.918	51.9333	203.599	130.942	678.47	682.064	457.406	247.951	110.968	352.581
hsa-miR-486-5p	TCCTGTACTGAGCTGCCCCGAG	467885	667029	660899	579354	379814	481880	478878	245341	295430	197989	781903	341795	295654	119749	387555	190391	433379	375916	426086	283928	581536
hsa-miR-486-3p	CGGGGCAGCTCAGTACAGGAT	2846.26	4793.62	4663.28	4296.38	2296.34	4043.84	2981.39	1524.61	1891.22	1699.37	5856.26	2354.92	2253.45	1052.11	2654.26	1204.93	2991.92	1510.83	1830	1916.41	3157.86
hsa-miR-487b-5p	GTGGTTATCCCTGTCCTGTTCG	0	0	6.45756	0	0	9.42986	20.7721	6.1725	50.3096	16.1886	0	17.546	5.64492	12.069	0	24.7166	0	69.304	35.076	0	56.9554
hsa-miR-487b-3p	AATCGTACAGGGTCATCCACTT	122.253	198.972	577.49	583.191	381.513	927.27	1537.13	574.043	1146.49	263.277	267.381	1259.13	392.887	738.835	113.769	1302.56	1238.78	963.858	1080.1	801.187	903.15
hsa-miR-487a-5p	GTGGTTATCCCTGCTGTGTTCG	7.76209	8.60421	36.9003	49.6333	16.9561	38.7672	192.884	93.9592	124.003	25.5609	17.419	146.217	12.4188	45.1277	0	128.526	112.381	137.542	120.952	0	147.361
hsa-miR-487a-3p	AATCATACAGGGACATCCAGTT	53.3643	0	67.3431	104.437	0	38.7672	467.669	179.003	496.01	17.0406	21.7737	507.998	133.22	175.788	36.4921	185.374	220.439	98.0917	97.9709	113.187	70.5162
hsa-miR-488-3p_L+1R-1	TTTGAAAGGCTATTTCTTGGT	0	0	0	0	0	0	0	0	0	0	0	5.84866	0	0	0	0	0	0	0	0	0
hsa-miR-489-3p	GTGACATCACATATACGGCAGC	0	0	0	0	41.1792	0	4.15442	4.115	4.25152	11.9284	11.3223	0	0	0	10.733	0	0	0	0	17.7548	57.8594
hsa-miR-490-5p	CCATGGATCTCCAGGTGGGT	4.8513	0	0	0	0	0	0	0	0	20.4487	9.58044	18.3815	0	25.7123	0	19.7733	0	0	0	0	0
hsa-miR-490-3p_R+1	CAACCTGGAGGACTCCATGCTGT	20.3755	30.1147	6.45756	13.4423	0	49.2448	41.5442	10.2875	22.6748	11.0764	80.9983	64.3353	0	182.085	0	514.105	180.673	104.489	59.2663	46.6064	180.811
hsa-miR-491-5p_R+1	AGTGGGGAACCCTTCCATGAGGA	154.271	348.47	137.454	189.227	105.37	676.855	244.517	190.662	466.25	689.292	80.1273	385.176	270.956	567.77	83.7171	336.145	369.127	348.652	414.864	310.71	308.282
hsa-miR-491-3p	CTTATGCAAGATTCCCTTCTAC	7.76209	0	0	0	16.9561	0	17.8046	0	14.1717	0	0	0	46.2884	19.9402	0	32.1315	12.1025	0	0	0	8.13648
hsa-miR-493-5p	TTGTACATGGTAGGCTTTCATT	157.182	44.0966	568.265	615.246	460.238	667.425	2515.8	962.225	1344.19	227.492	221.221	1290.05	292.407	1111.93	319.842	1720.27	1926.9	763.41	1064.38	244.129	1423.88
hsa-miR-493-3p	TGAAGGTCTACTGTGTGCCAGG	34.9294	27.9637	139.299	133.389	26.6453	458.92	484.286	206.436	609.384	137.177	45.2894	334.209	72.255	137.482	21.4659	401.644	488.423	265.487	203.199	290.735	352.581
hsa-miR-494-5p	AGGTTGTCCGTGTTGTCTTCTCT	0	0	0	10.3403	0	0	4.7479	4.80084	6.37728	0	0	0	0	5.24741	0	21.0091	17.2893	0	0	0	0
hsa-miR-494-3p_R+1	TGAAACATACACGGGAAACCTCT	346.383	196.821	1231.55	1390.77	805.416	1129.49	4698.05	2119.23	3331.06	757.454	614.89	3791.6	973.185	1768.38	489.423	4425.5	3603.96	1853.08	2281.15	1003.15	3846.75
hsa-miR-495-5p	GAAGTTGCCCATGTTATTTTCG	0	0	0	0	0	0	4.7479	0	4.25152	0	0	0	0	0	0	0	7.7802	0	0	0	0
hsa-miR-495-3p	AAACAAACATGGTGCACTTCTT	185.32	87.1176	411.439	398.1	552.285	522.834	931.776	369.664	978.558	101.391	214.254	667.583	335.308	565.146	115.916	715.545	960.422	392.367	414.864	434.994	446.603
mmu-miR-496a-5p_L-1R+2_1ss7CT	GGTTGTCCATGGTGTGTTCATT	0	0	7.38006	0	0	0	10.0893	0	9.92021	0	0	0	0	0	0	0	0	0	0	0	0
hsa-miR-496_R+1	TGAGTATTACATGGCCAATCTCT	0	0	17.5277	44.4631	32.7011	60.7702	154.9	78.8709	124.003	27.2649	4.35475	172.118	9.03188	74.5132	0	174.252	89.04	81.0323	77.4091	99.871	125.663
hsa-miR-497-5p	CAGCAGCACACTGTGGTTTGT	1147.82	688.337	1226.94	962.679	1700.46	1197.59	900.321	900.5	907.699	1474.86	1253.3	1163.88	987.862	702.628	1356.65	766.214	578.328	566.16	712.406	1302.76	606.62
hsa-miR-497-3p_1ss20AG	CAAACCACACTGTGGTGTTGGA	14.5539	0	15.6826	5.17013	58.1353	0	4.15442	10.9733	16.2975	0	39.1927	8.35523	0	0	0	14.8299	6.05126	0	0	0	0
hsa-miR-498-5p_R-1	TTTCAAGCCAGGGGGCGTTTTT	7.76209	0	8.30257	0	0	0	0	9.60167	0	0	0	5.84866	0	0	0	0	0	0	0	0	0
hsa-miR-498-3p_R-2	AAAGCACCTCCAGAGCTTGAA	0	0	0	0	0	0	0	0	0	0	0	0	0	4.72267	0	0	10.3736	0	0	0	0
hsa-miR-499a-5p	TTAAGACTTGCAGTGATGTTT	308.543	108.628	180.812	142.696	144.127	28.2896	77.7469	172.144	138.883	92.8712	27.8704	82.7168	126.446	156.898	294.083	108.753	159.062	101.29	111.276	776.774	75.0365
hsa-miR-499a-3p	AACATCACAGCAAGTCTGTGCT	0	0	0	0	0	0	3.56093	0	0	0	0	0	0	0	0	0	0	0	0	0	0
hsa-miR-499b-5p_R+1	ACAGACTTGCTGTGATGTTCAC	0	27.9637	0	0	0	0	0	13.0308	0	0	12.1933	0	0	3.14845	0	0	7.7802	0	0	0	0
hsa-miR-499b-3p_L+1R-1	AAACATCACTGCAAGTCTTAAC	0	0	0	0	0	0	0	0	0	0	0	0	0	5.77215	0	0	0	0	0	0	0
hsa-miR-500b-5p_L+1R+4	TAATCCTTGCTACCTGGGTGAGA	71.7993	82.2777	81.642	58.4225	49.0517	46.1016	32.9386	23.6613	37.2008	43.8795	83.6111	51.3847	64.3521	23.351	83.7171	48.1973	27.6629	52.2445	41.1236	18.8645	42.0385
hsa-miR-500a-3p_L+1R-1_1ss22TA	AATGCACCTGGGCAAGGATTCA	3858.57	5243.37	3222.78	3956.01	1984.88	2924.13	2930.15	2356.3	2479.82	3248.79	3364.33	2318.99	2549.62	1412.08	3186.26	1866.72	2336.94	2225.37	2663.36	2324.4	2736.57
hsa-miR-500b-3p_L+3R-1	AGTGCACCCAGGCAAGGATTCT	23.2863	16.1329	23.9852	10.3403	0	33.5284	8.30883	23.6613	8.50303	0	46.1603	8.35523	7.3384	6.29689	0	0	0	0	19.3523	52.1548	0
hsa-miR-501-5p	AATCCTTTGTCCCTGGGTGAGA	140.688	295.77	92.2508	236.792	254.342	222.126	145.405	115.906	83.6132	148.253	266.51	127	101.609	30.9597	208.22	123.583	146.959	44.781	189.894	217.497	128.376
hsa-miR-501-3p	AATGCACCCGGGCAAGGATTCT	1998.09	3513.38	1694.65	2503.72	911.19	3188.69	3147.66	2316.86	2367.86	3037.48	3801.98	1483.05	1285.73	743.558	1557	1267.96	1614.25	2382.63	2069.48	1499.91	2845.06
hsa-miR-502-5p_L+1R+2	AATCCTTGCTATCTGGGTGCTAGT	6.79183	21.5105	19.3727	14.4764	0	9.42986	11.2763	5.48667	5.66869	31.5251	35.7089	12.5328	0	22.5639	0	25.9524	16.4249	28.7878	0	0	17.177
hsa-miR-502-3p	AATGCACCTGGGCAAGGATTCA	3858.57	5243.37	3222.78	3956.01	1984.88	2924.13	2930.15	2356.3	2479.82	3248.79	3364.33	2318.99	2549.62	1412.08	3186.26	1866.72	2336.94	2225.37	2663.36	2324.4	2736.57
hsa-miR-503-5p_R-2_1ss21CA	TAGCAGCGGGAACAGTTCTGA	736.428	507.648	1016.6	1339.06	255.553	875.93	1511.02	471.854	773.068	623.686	1739.29	1240.75	877.221	525.266	573.14	2121.92	763.324	1111	1153.88	965.419	961.913
hsa-miR-503-3p_R+1	GGGGTATTGTTTCCGCTGCCAGGT	0	0	0	0	0	15.7164	0	0	13.4631	0	0	15.0394	6.77391	5.77215	0	13.5941	7.7802	12.7946	42.3331	19.9742	0
hsa-miR-504-5p_R-1	AGACCCTGGTCTGCACTCTAT	177.558	72.0602	225.092	141.662	27.8565	157.164	173.299	224.268	108.414	335.7	127.159	76.8681	209.991	111.245	291.937	126.055	148.688	117.284	172.961	48.8258	114.815
hsa-mir-504-p3_1ss19CT	AGTGCAGGGCAGGGTTTCT	0	0	0	0	0	0	0	13.7167	0	0	0	0	0	0	0	0	7.7802	0	0	0	0
hsa-miR-505-5p_R+1	GGGAGCCAGGAAGTATTGATGTT	165.915	112.93	135.609	294.698	302.788	152.973	109.202	182.432	194.153	86.907	215.995	338.387	229.184	396.179	249.005	284.241	366.534	220.706	297.541	133.161	226.013
hsa-miR-505-3p_R+2	CGTCAACACTTGCTGGTTTCCTCT	2684.71	2496.3	2369.92	1809.55	2348.42	2677.03	2176.91	3051.27	2670.66	3256.46	2006.67	2931.02	2997.45	4184.28	2176.65	3312.02	4576.48	3672.04	3911.58	2667.66	2849.58
hsa-miR-506-3p_L+1	GTAAGGCACCCTTCTGAGTAGA	0	0	0	0	0	0	0	0	0	0	12.1933	0	0	0	0	0	0	0	18.1428	0	0
hsa-miR-508-5p_R+1	TACTCCAGAGGGCGTCACTCATGT	7.76209	0	0	0	0	0	0	0	4.25152	0	0	0	0	0	23.6125	0	0	0	0	0	0
hsa-miR-508-3p_L-2	ATTGTAGCCTTTTGGAGTAGA	0	0	0	15.5104	0	0	0	0	0	0	0	0	0	9.97008	0	0	5.1868	17.0594	18.1428	0	18.0811
hsa-miR-509-3-5p	TACTGCAGACGTGGCAATCATG	0	0	0	12.4083	0	0	0	0	4.9601	0	0	0	0	0	0	33.3674	0	0	14.5142	0	0
hsa-miR-509-3p	TGATTGGTACGTCTGTGGGTAG	0	0	2.76752	2.41273	7.26691	0	1.97829	0	1.65337	1.42005	0	0	0	0	0	2.05971	2.5934	0	3.22538	0	1.50676
hsa-miR-509-5p_R+2	TACTGCAGACAGTGGCAATCATG	0	0	0	0	0	5.23881	0	2.40042	3.89722	0	0	0	0	0	13.9529	0	0	0	0	0	0
hsa-miR-510-5p_1ss22CA	TACTCAGGAGAGTGGCAATCAA	0	0	0	0	0	0	0	0	6.37728	0	0	0	0	0	0	0	12.1025	0	12.0952	0	0
hsa-miR-511-5p	GTGTCTTTTGCTCTGCAGTCA	90.2343	67.7581	156.826	44.4631	16.9561	25.1463	84.8688	78.1851	45.3495	91.1671	118.449	76.8681	84.6739	3.14845	83.7171	30.8957	53.5969	82.0985	27.8189	57.7032	39.7784
hsa-miR-511-3p_R+2	AATGTGTAGCAAAAGACAGAAT	0	0	11.9926	0	0	0	2.96744	4.80084	0	15.3365	63.5793	0	14.6768	3.67319	0	0	0	34.1189	0	0	0
hsa-miR-512-5p_L-1	ACTCAGCCTTGAGGGCACTTTC	46.5725	0	21.2177	11.3743	37.5457	0	0	6.1725	13.4631	0	15.6771	0	6.77391	0	0	0	0	0	0	0	18.0811
hsa-miR-512-3p_R+1	AAGTGCTGTCATAGCTGAGGTCT	175.617	29.0392	118.081	112.709	0	19.9075	17.2112	61.0392	51.0182	43.4535	0	57.6511	54.1913	21.5144	0	8.6508	23.3406	0	31.4475	42.1677	0
hsa-miR-513b-5p_R-1	TTCACAAGGAGGTGTCATTTA	5.33643	0	0	0	0	0	0	0	0	0	0	0	0	0	11.8063	0	0	0	0	0	0
hsa-miR-513c-5p	TTCTCAAGGAGGTGTCGTTTAT	0	0	0	0	36.3346	0	3.56093	0	0	16.1886	0	0	0	2.6237	0	0	0	0	0	0	8.13648
hsa-miR-513a-5p_R+5	TTCACAGGGAGGTGTCATTTATG	2.42565	0	3.69003	0	0	9.42986	1.78046	0	0	0	0	0	0	0	0	0	0	0	0	0	8.13648
hsa-miR-514a-5p_R-4	TACTCTGGAGAGTGACAAT	0	0	0	0	9.68922	0	0	0	0	0	0	0	0	0	0	4.3254	0	0	0	0	0
hsa-miR-514a-3p	ATTGACACTTCTGTGAGTAGA	8.24722	0	0	0	0	0	8.30883	5.48667	0	14.4845	0	0	0	2.6237	0	10.5045	0	0	0	0	0
hsa-miR-515-5p_R-1	TTCTCCAAAAGAAAGCACTTTCT	122.253	0	104.243	41.3611	25.4342	0	0	10.2875	15.5889	17.8926	0	0	33.8695	8.39585	15.0262	0	8.64466	0	0	0	0
hsa-miR-515-3p_R-1	GAGTGCCTTCTTTTGGAGCGT	5.82157	0	0	0	0	0	0	0	0	0	0	0	0	0	0	0	0	0	0	0	0
hsa-miR-516a-5p_R-1	TTCTCGAGGAAAGAAGCACTTT	406.054	13.9818	120.849	82.7221	18.1673	25.1463	36.4995	64.4684	63.4185	28.543	57.9181	42.6117	58.1427	38.3061	31.1256	47.5794	30.6886	21.3243	12.6999	63.2516	9.04054
hsa-miR-516a-3p_L+4	AAAGTGCTTCCTTTCAGAGGGT	0	0	0	0	0	0	0	1.54313	0	0	0	0	0	0	0	0	0	0	0	0	0
hsa-miR-516b-5p	ATCTGGAGGTAAGAAGCACTTT	70.3439	24.7371	50.7379	15.5104	3.63346	0	3.26418	25.7188	19.1318	5.11218	14.8061	12.5328	10.1609	7.34637	0	0	3.45787	7.4635	0	0	6.32838
hsa-miR-517-5p_R-1	CCTCTAGATGGAAGCACTGTC	0	0	2.76752	3.44676	0	0	1.97829	1.60028	0	0	6.67728	0	0	0	0	0	0	0	6.04759	0	8.13648
hsa-miR-517b-3p	ATCGTGCATCCCTTTAGAGTGT	48.9982	27.0674	23.6777	52.7354	9.08364	0	7.12186	15.0883	25.391	10.2244	4.35475	12.1151	30.4826	12.9436	0	3.08957	9.94136	0	0	12.2065	0
hsa-miR-517c-3p_L-1R+1	TCGTGCATCCTTTTAGAGTGTT	3.88104	9.32122	3.38253	0	0	0	0	0	1.65337	0	0	0	2.25797	1.39931	0	0	0	0	0	0	0
hsa-miR-518d-5p_R-1	CTCTAGAGGGAAGCACTTTCT	5.12852	0	0	5.02242	0	0	0	8.32798	1.82208	0	1.11979	0	11.7737	0.374815	0	0	0	0	0	0	0
hsa-miR-520c-3p	AAAGTGCTTCCTTTTAGAGGGT	2.66822	0	0	6.20416	0	0	0	21.2609	0	0	0	0	3.01063	0	0	0	6.05126	0	0	0	0
hsa-miR-518e-5p_R-1	CTCTAGAGGGAAGCGCTTTCT	13.1678	6.14586	14.1671	9.15852	0	23.0508	1.27176	4.35994	8.09813	1.82578	2.11516	6.92291	4.03209	2.34884	1.53328	1.58892	1.11146	0	0	6.65806	0
hsa-miR-518e-3p_R+1	AAAGCGCTTCCCTTCAGAGTGA	0	0	10.1476	0	0	0	6.52837	0	0	0	0	0	0	0	0	0	0	0	12.0952	0	0
hsa-miR-526a-3p	GAAAGCGCTTCCTTTTAGAGGA	0	0	0	0	0	0	0	0	0	0	0	0	0	3.67319	0	0	0	0	0	0	0
hsa-miR-519b-3p	AAAGTGCATCCTTTTAGAGGTT	6.79183	0	0	0	0	0	0	0	0	0	0	0	0	0	0	0	0	0	0	0	0
hsa-miR-522-3p	AAAATGGTTCCCTTTAGAGTGT	92.1748	0	10.1476	41.3611	0	0	10.0893	5.48667	14.8803	10.2244	20.0318	31.7499	27.0956	8.39585	0	0	10.3736	0	13.3047	0	0
hsa-miR-523-3p_L-1	AACGCGCTTCCCTATAGAGGGT	6.79183	0	0	15.5104	0	0	5.34139	0	9.92021	0	0	0	6.77391	2.6237	0	0	0	0	0	0	0
mml-miR-518b_R-1	CAAAGCGCTCCCCTTTAGAG	5.82157	0	4.61254	0	0	0	0	3.77209	0	0	0	0	0	1.31185	0	0	0	0	0	0	0
hsa-miR-518a-5p_1ss20CA	CTGCAAAGGGAAGCCCTTTA	0	0	0	0	0	0	0	1.71458	0	0	0	0	0	0	0	0	0	0	0	0	0
hsa-miR-518a-3p	GAAAGCGCTTCCCTTTGCTGGA	14.0688	10.2175	19.8339	12.4083	8.47806	0	0	3.42917	4.9601	0	8.27402	0	5.08043	3.41082	21.4659	0	0	0	0	0	0
hsa-miR-519c-3p_R+1	AAAGTGCATCTTTTTAGAGGATA	0	0	0	0	0	0	0	0	0	0	0	5.01314	0	0	0	0	0	0	0	0	0
hsa-mir-518b-p5	CTCCAGAGGGAAGCGCTTTCTG	0	0	8.30257	0	0	0	0	0	0	0	0	0	0	0	0	0	0	0	0	0	0
hsa-miR-518b	CAAAGCGCTCCCCTTTAGAGGT	114.491	0	48.8929	40.327	0	0	7.71534	44.9221	29.052	0	28.7413	0	58.7072	4.98504	27.9057	27.1882	6.91573	23.4567	0	0	18.9851
hsa-miR-518c-5p	TCTCTGGAGGGAAGCACTTTCTG	9.70261	0	0	0	0	0	0	0	13.4631	0	19.1609	0	0	0	0	0	0	0	0	17.7548	0
hsa-miR-518c-3p	CAAAGCGCTTCTCTTTAGAGTGT	15.5242	0	31.3653	8.27221	25.4342	0	0	15.7742	7.79445	0	0	12.5328	0	0	0	0	0	25.5892	0	0	0
hsa-miR-518f-5p_R-1	CTCTAGAGGGAAGCACTTTCT	5.12852	0	0	5.02242	0	0	0	8.32798	1.82208	0	1.11979	0	11.7737	0.374815	0	0	0	0	0	0	0
hsa-miR-518f-3p_L-1R+2	AAAGCGCTTCTCTTTAGAGGAA	13.5837	0	0	0	0	0	0	10.9733	0	0	0	0	20.3217	0	0	0	0	0	0	0	0
hsa-miR-519a-2-5p_R+1	CCTCTACAGGGAAGCGCTTTCT	7.27696	0	0	14.9934	0	0	0	0	0	0	7.83854	0	7.3384	0	0	0	0	0	0	0	0
hsa-miR-520b-3p_R+1	AAAGTGCTTCCTTTTAGAGGGT	2.66822	0	0	6.20416	0	0	0	21.2609	0	0	0	0	3.01063	0	0	0	6.05126	0	0	0	0
hsa-miR-519d-5p_R-2	CCTCCAAAGGGAAGCGCTTTCTG	1.55242	0	6.45756	8.27221	0	0	0	0	12.046	0	0	0	16.9348	0	0	0	0	0	0	0	0
hsa-miR-519d-3p_R+1	CAAAGTGCCTCCCTTTAGAGTGT	95.0856	0	7.38006	57.9055	0	0	4.15442	4.80084	21.9662	15.3365	33.0961	24.2302	6.77391	9.44534	0	0	4.32233	0	0	28.8516	28.0257
hsa-miR-519e-5p_R-3	TTCTCCAAAAGGGAGCACT	5.82157	0	0	0	0	0	0	0	0	0	0	0	0	0	0	0	0	0	0	0	0
hsa-miR-520g-5p_L+2R-1	CCTCTAGAGGAAGCACTTTCTGTT	2.42565	0	0	0	0	0	0	0	3.18864	0	0	0	0	0	0	0	0	0	0	0	0
hsa-miR-520g-3p_L-1	CAAAGTGCTTCCCTTTAGAGTGT	26.197	0	5.53505	14.4764	0	0	3.26418	8.23001	3.89722	0	7.40307	0	0	0	11.8063	0	0	0	0	0	0
hsa-miR-520a-5p	CTCCAGAGGGAAGTACTTTCT	65.0075	0	43.3579	77.552	0	0	0	34.2917	4.9601	9.37232	0	4.17762	22.5797	8.39585	0	24.7166	4.32233	0	0	0	0
hsa-miR-520a-3p_R-1	AAAGTGCTTCCCTTTGGACTG	15.5242	21.5105	12.9151	44.4631	0	28.2896	0	16.46	19.8404	0	48.7732	11.6973	27.0956	3.67319	0	0	8.64466	0	15.7237	19.9742	0
hsa-miR-520d-5p	CTACAAAGGGAAGCCCTTTC	20.9576	0	10.1476	0	0	0	0	7.20126	0	0	40.0637	0	31.6116	2.6237	0	0	0	0	0	0	0
hsa-miR-520d-3p	AAAGTGCTTCTCTTTGGTGGGT	0	0	28.5977	15.5104	0	0	0	0	0	0	0	0	0	0	0	0	0	0	0	0	0
hsa-miR-520h	ACAAAGTGCTTCCCTTTAGAGT	8.73235	0	0	0	0	0	3.26418	0	3.89722	9.37232	7.40307	0	0	0	11.8063	0	0	0	0	0	0
hsa-miR-520f-5p_L-1_1ss7AG	CTCTAGAGGGAAGCGCTTTCT	13.1678	6.14586	14.1671	9.15852	0	23.0508	1.27176	4.35994	8.09813	1.82578	2.11516	6.92291	4.03209	2.34884	1.53328	1.58892	1.11146	0	0	6.65806	0
hsa-miR-520f-3p_L+1R-1	AAAGTGCTTCCTTTTAGAGGGT	2.66822	0	0	6.20416	0	0	0	21.2609	0	0	0	0	3.01063	0	0	0	6.05126	0	0	0	0
hsa-miR-520e-3p_R+2	AAAGTGCTTCCTTTTTGAGGGAT	0	0	0	0	0	0	0	0	0	0	0	0	0	0	0	0	0	0	25.3999	0	0
hsa-mir-521-1-p5	CCTCCAAAGGGAAGAACTTTCT	0	0	0	0	0	0	0	0	8.50303	0	0	0	0	0	0	0	0	0	0	0	0
hsa-miR-521	AACGCACTTCCCTTTAGAGTGT	15.039	0	4.15129	0	0	0	0	0	0	0	0	0	0	0	0	0	0	0	9.07138	0	0
hsa-miR-524-5p_R-1	CTACAAAGGGAAGCACTTTCT	29.69	0	25.8302	53.7694	0	0	4.7479	8.23001	13.4631	22.1528	0	0	11.2898	5.24741	0	0	0	0	0	0	0
hsa-mir-524-p3_1ss20GA	GAAGGCGCTTCCCTTTGGAA	4.8513	0	0	0	0	0	0	0	5.66869	0	0	0	0	0	0	0	0	0	0	0	0
hsa-miR-525-5p	CTCCAGAGGGATGCACTTTCT	30.0781	0	5.53505	12.4083	0	0	0	0	12.7546	0	10.4514	0	7.90289	2.6237	0	0	0	0	0	0	0
hsa-miR-525-3p_R-1	GAAGGCGCTTCCCTTTAGAGC	0	0	0	9.30624	0	0	0	0	0	0	0	0	0	0	0	0	0	0	0	0	0
hsa-miR-526b-5p	CTCTTGAGGGAAGCACTTTCTGT	59.1859	20.435	62.7305	41.3611	0	0	7.71534	39.7784	63.0642	12.7804	21.7737	6.68418	25.9667	9.44534	0	0	38.901	17.0594	0	0	0
hsa-miR-526b-3p_R-1	GAAAGTGCTTCCTTTTAGAGG	2.66822	0	0	0	0	0	0	0	0	0	0	0	0	0	0	0	0	0	0	0	0
hsa-miR-532-5p	CATGCCTTGAGTGTAGGACCGT	10873.7	13908.7	11999.1	11371.2	6442.12	9626.84	10831.8	7623.04	8567.52	9904.84	12981.5	7038.45	7806.93	4106.62	8330.93	5369.68	7324.62	5569.91	6393.51	6726.86	6446.81
hsa-miR-532-3p_R-2	CCTCCCACACCCAAGGCTTG	912.045	1483.15	958.486	1214.98	1166.34	1281.41	730.584	652.228	577.498	842.657	1142.69	724.399	924.639	393.031	927.328	570.953	832.481	1717.67	1099.45	881.084	911.286
hsa-miR-539-5p	GGAGAAATTATCCTTGGTGTGT	0	0	0	19.6465	0	17.812	24.9265	11.6592	41.098	0	0	44.2827	13.5478	27.2865	34.3455	44.4898	0	0	12.0952	11.0968	30.7378
hsa-miR-539-3p	ATCATACAAGGACAATTTCTTT	26.197	0	37.8228	62.0416	76.3026	88.0121	331.76	127.565	286.977	18.7446	0	121.151	21.4507	134.334	15.0262	116.168	199.692	107.688	74.9901	79.8968	113.911
hsa-miR-541-5p_R-6	AAAGGATTCTGCTGTCGGT	0	0	5.53505	0	0	0	0	0	0	0	0	0	0	0	0	0	0	0	0	0	0
hsa-miR-541-3p	TGGTGGGCACAGAATCTGGACT	0	0	0	0	0	0	0	0	9.92021	0	0	6.68418	9.03188	0	0	16.0658	0	0	0	0	0
hsa-miR-542-5p	TCGGGGATCATCATGTCACGAGA	11.6431	0	9.22508	35.1569	0	17.812	8.90232	10.2875	14.8803	17.8926	0	56.8156	9.03188	4.19793	12.8796	23.4807	14.6959	0	10.8857	64.3613	9.94459
hsa-miR-542-3p	TGTGACAGATTGATAACTGAAA	204.725	18.2839	180.812	108.573	306.421	145.639	230.273	137.167	257.925	270.093	194.222	94.4141	80.1579	140.106	47.2251	161.894	123.619	87.4296	97.9709	148.697	60.5716
hsa-miR-543	AAACATTCGCGGTGCACTTCTT	208.606	285.014	924.353	570.783	571.664	1315.99	3495.64	1285.25	3125.57	532.518	490.344	2415.5	669.488	1243.11	461.518	1600.4	2351.35	1002.24	765.624	978.735	1750.25
rno-miR-544-5p_L+1	TCTTGTTAAAAAGCAGATTCT	0	0	0	17.5785	0	0	0	0	4.25152	0	0	0	0	0	0	0	0	0	0	0	0
hsa-miR-544a_1ss22CT	ATTCTGCATTTTTAGCAAGTTT	0	0	0	0	0	17.812	0	0	0	0	0	0	9.03188	4.72267	0	6.17914	0	0	15.7237	13.3161	0
hsa-mir-544b-p5_1ss16TG	AAAATGCAGAATCCAGTTCT	12.6134	0	0	34.1229	0	0	0	0	78.6531	0	0	0	0	0	0	0	0	0	0	37.729	0
hsa-miR-544b_R-2	ACCTGAGGTTGTGCATTTCT	11.6431	0	0	13.4423	0	0	0	0	83.6132	0	0	0	0	0	0	0	0	0	0	13.3161	0
hsa-miR-545-5p	TCAGTAAATGTTTATTAGATGA	7.76209	0	10.1476	18.6125	0	0	0	0	0	8.52029	0	0	0	5.24741	0	16.0658	0	30.9202	14.5142	0	0
hsa-miR-545-3p	TCAGCAAACATTTATTGTGTGC	45.6023	25.8126	37.8228	18.6125	0	0	0	4.80084	10.6288	7.66826	57.4827	12.5328	14.6768	4.72267	0	0	0	35.1851	39.9141	0	0
hsa-miR-548ar-5p_R-1_1ss10TC	AAAAGTAATCGCAGTTTTTG	5.90242	0	6.13899	5.03226	3.02788	8.3821	4.16431	0	6.78203	1.79873	3.90683	5.68156	7.8339	8.63027	0	0	3.55392	0	3.2547	10.172	5.24351
hsa-miR-548ar-3p_R-1	TAAAACTGCAGTTATTTTTG	150.39	20.435	19.3727	17.5785	0	0	0	3.42917	4.25152	44.3055	9.58044	0	0	3.67319	0	0	0	0	0	0	33.45
hsa-miR-548as-5p_1ss10TC	AAAAGTAATCGCGGGTTTTGCC	0	11.8308	5.53505	0	0	0	0	0	0	0	0	0	0	3.67319	0	2.05971	0	0	0	0	0
hsa-miR-548as-3p	TAAAACCCACAATTATGTTTGT	0	0	0	0	0	0	0	0	12.046	0	0	9.19075	0	3.67319	0	0	0	0	18.1428	0	0
hsa-miR-548au-5p_R-1	AAAAGTAATTGCGGTTTTTG	31.7368	24.4682	46.2286	51.2213	24.67	41.9355	36.3653	18.1909	45.0998	22.4368	37.7722	30.2119	25.4855	53.2487	19.7027	24.5661	35.299	26.8077	36.1847	35.7475	31.7309
hsa-miR-548av-5p	AAAAGTACTTGCGGATTT	3.88104	0	3.22878	0	23.0119	0	0	0	2.12576	0	0	0	10.7254	1.57422	0	0	0	0	0	0	0
hsa-miR-548av-3p_L+1_1ss8GA	CAAAACTACAGTTACTTTTGC	0	0	0	0	0	0	0	0	0	0	0	0	0	0	0	0	2.5934	0	0	6.65806	0
hsa-miR-548at-5p_R-2	AAAAGTTATTGCGGTTTTGG	16.4944	8.60421	35.0553	21.7146	24.223	29.3374	4.15442	4.80084	17.0061	0	66.1921	0	30.4826	15.7422	27.9057	38.3107	25.0695	54.3769	39.9141	0	26.2176
hsa-miR-548at-3p_L+1R-2	CCAAAACCGCAGTAACTTTT	0	13.9818	33.2103	31.0208	0	0	0	0	0	0	12.1933	0	0	0	0	0	0	0	26.6094	0	0
hsa-miR-548ae-5p	AAAAGTAATTGTGGTTTTTG	123.876	112.403	129.172	123.176	136.307	138.039	129.845	67.3032	89.6971	62.1873	119.213	47.6248	74.9928	155.938	90.2285	61.431	71.16	45.0298	81.7936	135.751	117.813
hsa-miR-548d-3p	CAAAAACCACAGTTTCTTTTGC	11.6431	2.68881	4.15129	27.4017	16.9561	0	9.49581	5.14375	8.85733	9.37232	9.14497	24.2302	0	11.2819	0	27.1882	9.50913	0	0	0	0
hsa-miR-548ba	AAAGGTAACTGTGATTTTTGCT	0	0	0	0	0	0	6.52837	0	3.54293	0	0	0	0	4.19793	0	0	0	0	0	0	0
hsa-mir-548ba-p3_1ss11AG	CAAAAACTGCGATTACTTT	0	0	5.53505	0	0	0	1.42437	0	2.06671	0	1.59674	0	0	0.524741	0	3.70749	0	0	0	2.95914	1.6273
hsa-miR-548g-5p_L-3_1ss13TC	AAAAGTAATCGCAGTTTTTG	5.90242	0	6.13899	5.03226	3.02788	8.3821	4.16431	0	6.78203	1.79873	3.90683	5.68156	7.8339	8.63027	0	0	3.55392	0	3.2547	10.172	5.24351
hsa-miR-548aj-3p_L-1R-1	AAAAACTGCAATTACTTTT	0	0	0	0	0	0	0	4.45792	0	0	0	0	0	0	0	0	0	0	0	0	0
hsa-mir-548z-p5_1ss3AG	TAGGTTGGTGCAAAAGTAATTGA	0.32342	0	0	0	0	0	2.07721	0	0	0	0	0	0.903188	0.314845	0	0	0	0	0	0	2.62176
hsa-miR-548z_R-1_1ss4AG	CAAGAACCGCAATTACTTTTGC	59.9198	44.2758	91.7895	92.3156	63.6287	40.6881	29.1205	41.5909	61.4974	31.9511	60.448	41.6242	50.428	35.6449	70.4798	29.6893	32.1581	44.2733	30.0171	39.9484	34.0312
hsa-mir-548v-p5_1ss9AG	CAAAAGTAGTTGCGGTTTT	0.970261	1.61329	2.24477	2.58507	0	0	2.07721	0	0	1.70406	0	0	0	0.655926	5.36648	0	0.720389	0	5.14045	0	4.74628
hsa-mir-548v-p3_1ss6GA	CAAAAACTACAGTTACTTTTGC	9.05577	18.8217	12.9151	2.7574	7.26691	2.44478	9.19906	3.60063	25.9815	4.26015	0	8.98187	3.38695	11.8067	41.8586	0	22.9084	38.3837	0	0	12.2047
hsa-miR-548h-5p_R-2_1ss13GA	AAAAGTAATCGCAGTTTTTG	5.90242	0	6.13899	5.03226	3.02788	8.3821	4.16431	0	6.78203	1.79873	3.90683	5.68156	7.8339	8.63027	0	0	3.55392	0	3.2547	10.172	5.24351
hsa-mir-548ap-p5	TAGGTTGGTGCAAAAGTAATTG	13.9718	5.91539	4.64329	3.27442	0	14.7269	8.13926	5.82959	4.81695	20.9694	17.6367	5.01314	10.9386	7.53268	0	0	0	0	12.6999	1.58525	2.62176
hsa-miR-548ap-3p_R+2	AAAAACCACAATTACTTTTGA	0	0	4.84317	3.36059	0	0	2.07721	0	0	0	0	2.29769	1.41123	0	0	0	4.32233	0	0	0	0
hsa-miR-548ay-3p	CAAAACCGCGATTACTCTTGCA	4.8513	25.8126	19.3727	54.8034	25.4342	0	7.12186	18.5175	11.3374	17.0406	85.353	0	27.0956	34.6329	15.0262	13.5941	40.6299	44.781	0	24.4129	74.1324
hsa-miR-548az-5p_L-2R+1_1ss8GA	AAAGTAATTGTGGTTTTTGCT	2.0618	12.9063	6.74887	6.77862	20.7746	7.59628	8.08627	14.7454	13.9355	1.13604	5.2257	16.7105	6.19374	12.2658	27.9057	35.9935	11.2381	0	28.2725	2.21935	9.04054
hsa-miR-548t-5p_R-2	CAAAAGTGATCGTGGTTTT	0.404275	0	2.39852	0	43.6015	0	0.74186	1.2345	0.850303	0	10.4514	0	10.1609	1.15443	0	0	0	0	0	0	0
hsa-miR-548aa_L-1R-2	AAAACCACAATTACTTTTGCAC	46.5902	23.0342	29.4434	39.4079	75.8412	9.77912	30.5646	40.4724	27.0837	27.975	25.1746	19.6918	21.733	40.1677	17.1727	23.4807	40.6299	33.1669	20.4274	57.3333	25.6687
hsa-miR-548i	AAAAGTAATTGCGGATTTTGCC	0.32342	0	4.38191	0	6.96412	0	0	0	2.76993	0	0	0	3.16116	1.96778	9.12302	0	0	0	0	0	0
hsa-miR-548n	CAAAAGTAATTGTGGATTTTGT	5.86777	0	7.38006	13.1838	0	2.39489	18.3981	21.2609	14.1073	0	11.3223	0	13.322	39.8053	0	16.0658	12.1025	51.7114	0	11.0968	0
hsa-mir-548n-p3	CAATTACTTTTGCACCAACCTAA	23.1423	7.88719	19.6802	5.97438	46.4708	7.33434	18.6355	15.3823	14.3292	21.7267	22.4166	5.69675	6.02125	13.7557	18.9616	0	5.1868	1.98011	4.30051	8.50753	7.66293
hsa-miR-548o-5p_R-2	AAAAGTAATTGCGGTTTTTG	31.7368	24.4682	46.2286	51.2213	24.67	41.9355	36.3653	18.1909	45.0998	22.4368	37.7722	30.2119	25.4855	53.2487	19.7027	24.5661	35.299	26.8077	36.1847	35.7475	31.7309
hsa-miR-548am-3p_R-1	CAAAAACTGCAGTTACTTTTG	6.14499	2.15105	7.38006	2.7574	7.26691	2.44478	5.73705	0	3.54293	4.26015	0	5.01314	4.13961	1.2244	0	3.70749	5.1868	0	0	11.0968	0
hsa-miR-548q_L+2R-3	AGGCTGGTGCAAAAGTAATGG	93.4685	194.67	90.4058	131.321	90.8364	63.9135	101.486	57.61	97.0763	150.809	131.513	49.6756	74.513	18.8907	113.769	59.8902	130.534	246.296	112.485	26.6323	94.186
hsa-mir-548q-p3_1ss7GC	CAAAAACCATGATTACTTTT	0	0	0	0	10.2948	0	0	0	0	0	0	0	0	0	0	0	0	0	0	0	0
hsa-mir-548m-p5_1ss16GT	TTAGGTTGGTGCAAATGTA	0	0	0.291318	0	0	0	0	0	0	0	0	0	0	0.196778	0	0	0	0	0	0	0
hsa-mir-548x-2-p5	AAAAGTAATTGTGGCTTTTGC	5.82157	0	0	0	0	0	0	0	4.25152	0	0	0	5.08043	6.82163	0	0	0	0	0	0	0
hsa-miR-548ab_L-1_1ss15AT	AAAGTAATTGTGGTTTTTGCT	2.0618	12.9063	6.74887	6.77862	20.7746	7.59628	8.08627	14.7454	13.9355	1.13604	5.2257	16.7105	6.19374	12.2658	27.9057	35.9935	11.2381	0	28.2725	2.21935	9.04054
hsa-miR-548u_R-1	CAAAGACTGCAATTACTTTTGC	0	0	11.0701	0	0	0	0	6.1725	0	0	0	0	0	16.7917	0	0	0	0	6.04759	0	0
hsa-mir-548p-p3_1ss9GA	CAAAAACTACAGTTACTTTTGC	9.05577	18.8217	12.9151	2.7574	7.26691	2.44478	9.19906	3.60063	25.9815	4.26015	0	8.98187	3.38695	11.8067	41.8586	0	22.9084	38.3837	0	0	12.2047
hsa-mir-548f-1-p5_1ss11AG	AAAAGTAATCGCAGTTTTTG	5.90242	0	6.13899	5.03226	3.02788	8.3821	4.16431	0	6.78203	1.79873	3.90683	5.68156	7.8339	8.63027	0	0	3.55392	0	3.2547	10.172	5.24351
hsa-miR-548f-3p_L+1	CAAAAACTGTAATTACTTTT	0	0	0	0	0	0	0	0	0	0	0	0	0	0	0	1.85374	0	0	0	0	0
ppy-miR-548a	AAAAGTAATTGTGGTTTTTG	123.876	112.403	129.172	123.176	136.307	138.039	129.845	67.3032	89.6971	62.1873	119.213	47.6248	74.9928	155.938	90.2285	61.431	71.16	45.0298	81.7936	135.751	117.813
hsa-miR-548a-3p	CAAAACTGGCAATTACTTTTGC	36.5465	31.5488	34.1328	21.3699	17.7636	28.9881	41.3463	33.6059	62.828	54.2459	16.548	70.4624	28.9773	155.498	6.43978	101.75	42.647	29.854	34.2697	55.4839	25.6149
hsa-mir-548i-1-p5	TAGGTTGGTGCAAAAGTAATTG	13.9718	5.91539	4.64329	3.27442	0	14.7269	8.13926	5.82959	4.81695	20.9694	17.6367	5.01314	10.9386	7.53268	0	0	0	0	12.6999	1.58525	2.62176
hsa-miR-548an_R+1_1ss6GT	AAAAGTCATTGTGGTTTTTGC	1.53625	0	0	1.60849	2.15316	4.19105	0.890232	1.02875	1.18098	12.2124	2.93945	0	2.38341	5.24741	4.29319	1.39031	0	0	2.8726	2.21935	0
hsa-mir-548an-p3_1ss15CG	CAAAAACCGCAATTGCTTTT	0	0	2.15252	0	5.24833	0	3.3631	0	0	0	4.64506	0	0	0	5.00872	3.29554	0	0	6.04759	0	0
hsa-miR-548c-3p_L+1R-2_1ss10TG	GCAAAAATCGCAATTACTTTT	0	0	0	4.65312	23.8193	0	0	3.77209	0	0	21.7737	11.6973	5.64492	2.6237	0	0	0	12.0838	0	0	0
hsa-miR-548ah-5p_R+2	AAAAGTGATTGCAGTGTTTGCC	0	0	0.291318	3.61909	0	0	0	0	0	0	0	0	0	0	0	0	6.05126	0	0	0	0
hsa-miR-548av-3p_L+2_1ss9GA	CAAAAACTACAGTTACTTTTGC	9.05577	18.8217	12.9151	2.7574	7.26691	2.44478	9.19906	3.60063	25.9815	4.26015	0	8.98187	3.38695	11.8067	41.8586	0	22.9084	38.3837	0	0	12.2047
mml-mir-548e-p5	TAGGTTGGTGCAAAAGTAATTG	13.9718	5.91539	4.64329	3.27442	0	14.7269	8.13926	5.82959	4.81695	20.9694	17.6367	5.01314	10.9386	7.53268	0	0	0	0	12.6999	1.58525	2.62176
hsa-miR-548ai_R-2	AAAGGTAATTGCAGTTTTTC	4.36617	3.76434	2.76752	3.10208	0	0	0	0	0	0	8.70949	0	0	0	0	6.17914	0	0	0	0	5.87635
hsa-miR-570-3p_R-1	CGAAAACAGCAATTACCTTTG	17.4647	0	47.9704	84.7902	99.3145	39.815	55.1944	34.9775	5.66869	0	20.9028	12.1151	0	7.34637	12.8796	22.2449	13.8315	0	12.0952	11.0968	11.7527
hsa-miR-548e-5p	CAAAAGCAATCGCGGTTTTTGC	23.2863	137.667	37.8228	16.5444	37.5457	176.024	60.5358	46.6367	78.6531	84.3509	29.6123	76.8681	46.2884	58.771	0	95.7292	24.2051	71.4364	38.7046	64.3613	39.7784
hsa-miR-548e-3p	AAAAACTGAGACTACTTTTGCA	228.416	135.516	216.789	239.894	202.262	62.8658	207.127	170.773	294.063	169.554	199.447	148.571	141.123	443.406	103.036	211.327	174.622	91.6945	193.523	93.2129	67.804
hsa-mir-548aa-1-p5_1ss6AT	AAAAGTAACTGTGGTTTTTGC	0	0	1.84502	0	0	1.64648	0.678272	0	0	0	0	0	0	0	0	0	3.8901	0	0	0	0
hsa-miR-548av-5p_R+4	AAAAGTACTTGCGGATTTTGCT	264.881	173.16	108.148	118.913	124.749	158.212	191.697	93.2734	247.297	226.64	93.1916	140.368	133.785	389.936	137.382	76.6214	127.077	152.469	45.9617	133.161	100.35
hsa-mir-548k-p3	CAAAAACCGCAATTATTTTTGC	0	0	0	0	0	0	0	0	0	0	0	0	14.6768	0	0	0	9.50913	0	0	0	0
hsa-miR-548aq-5p	GAAAGTAATTGCTGTTTTTGCC	0	0	0	0	0	27.2418	5.34139	0	3.54293	0	25.2575	0	0	0	0	18.5374	0	0	0	0	0
hsa-miR-548aq-3p_R-2	CAAAAACTGCAATTACTTTT	14.5539	7.88719	17.8352	4.82546	17.3598	7.33434	18.6355	9.94459	9.86116	13.2065	14.0803	2.08881	4.13961	12.5938	18.9616	3.70749	5.1868	0	3.22538	8.50753	6.44892
hsa-mir-548f-4-p5	ATTAGGTTGGTGCAAAAGTAAT	1.58476	0	4.48873	0.723819	0	0	6.92403	3.292	4.77974	0	0.783854	0	3.38695	3.97491	0	0	0	0	3.2547	2.4043	0
hsa-miR-548ax_R-1	AGAAGTAATTGCGGTTTTGCC	12.6134	0	8.30257	0	0	0	2.96744	14.4025	22.6748	0	0	27.3634	0	57.1968	30.0523	9.88663	18.1538	0	20.5618	7.76774	21.6973
hsa-mir-548ax-p3	CAAAAACCGTAATTACTTTTGT	19.4052	26.8881	15.0676	42.3951	44.4089	24.0985	66.5696	66.5259	72.2758	28.117	0	75.1971	118.543	258.697	38.6387	91.4513	75.2086	65.0391	62.8949	55.4839	30.7378
hsa-miR-548ae-3p_R-2_1ss11AG	CAAAAACTGCGATTACTTT	0	0	5.53505	0	0	0	1.42437	0	2.06671	0	1.59674	0	0	0.524741	0	3.70749	0	0	0	2.95914	1.6273
hsa-mir-548y-p5	ATTAGGTTGGTGCAAAAGTAAT	1.58476	0	4.48873	0.723819	0	0	6.92403	3.292	4.77974	0	0.783854	0	3.38695	3.97491	0	0	0	0	3.2547	2.4043	0
hsa-mir-548y-p3_1ss20GT	TTACTTTTGCACCAACCTATTAA	0.404275	0	0	0	10.2948	0	1.28589	0	0.708586	0	20.0318	0	5.64492	0	0	0	0	0	0	0	0
hsa-miR-548ap-5p_R+3	AAAAGTAATTGCGGTCTTTGGT	391.542	233.389	157.683	274.83	140.84	630.08	756.74	522.165	585.798	276.484	185.761	638.817	695.293	782.639	153.328	950.352	417.537	277.368	500.135	394.094	967.337
hsa-miR-548j-3p	CAAAAACTGCATTACTTTTGC	12.6134	23.6616	0	5.17013	0	0	10.6828	24.0042	14.8803	0	0	19.217	16.9348	12.5938	10.733	61.7914	0	0	0	39.9484	33.45
hsa-mir-548al-p5	GTCGGTGCAAAAGTAATTGCTGTT	0	0	0	0	0	0	0	0	0	0	0	2.33946	0	0	0	18.5374	0	0	0	0	0
hsa-mir-548al-p3_1ss7GC	AAAAACCGCAATGACTTTTG	2.58736	8.2457	6.76506	11.0296	6.05576	63.9135	24.1747	10.2875	31.9336	22.1528	40.9346	11.6973	21.4507	45.6525	12.8796	11.1225	21.7846	15.2824	32.657	42.1677	37.6689
hsa-miR-548w_R-1	AAAAGTAACTGCGGTTTTTGCC	33.3123	34.4168	29.9815	39.293	31.49	6.8853	16.9992	21.9467	16.2975	27.2649	9.58044	54.5875	23.7087	14.4304	0	3.70749	39.7654	11.1953	84.0615	62.1419	0
hsa-mir-548w-p3_1ss21AG	CCACAATTACTTTTGCACCAG	0	0	0	0	0	0	0	1.37167	0	0	0	0	0	0	0	0	0	0	0	0	0
hsa-mir-548h-2-p3	ACCACAATTACTTTTGCACCA	14.9643	5.10875	1.84502	13.8157	12.2557	0	0	11.9286	1.10225	0	27.4971	0.68361	0	4.94756	0	1.05928	4.32233	17.7068	2.80301	0	14.82
hsa-mir-548ac-p5_1ss6TA	AAAGTAATTGTGGTTTTTGCT	2.0618	12.9063	6.74887	6.77862	20.7746	7.59628	8.08627	14.7454	13.9355	1.13604	5.2257	16.7105	6.19374	12.2658	27.9057	35.9935	11.2381	0	28.2725	2.21935	9.04054
hsa-miR-548ac_L-1R-1	AAAAACCGGCAATTACTTTT	23.2863	38.7189	25.8302	27.9187	14.5338	0	42.7311	34.9775	7.79445	6.81624	0	6.26642	10.1609	19.4154	0	0	20.7472	0	32.657	0	0
hsa-miR-548ak_1ss9CT	AAAAGTAATTGCGGTTTTTGA	27.3059	0	13.7717	6.4996	3.9795	8.23242	10.8947	4.70286	13.2607	1.70406	3.73264	2.98401	7.74161	1.64919	5.21315	3.70749	6.4835	14.5462	12.6999	1.9023	2.71216
hsa-mir-548ak-p3_1ss12TG	AAAACCGCAATGACTTTTG	0	0	0	0	3.63346	6.63583	5.18313	0	1.70061	0	7.40307	0	4.7041	0	0	0	1.03736	0	0	6.65806	4.82162
hsa-miR-548ag_1ss4GA	AAAAGTAATTGTGGTTTCTGC	0	0	0	0	0	0	0	2.62903	3.42483	0	1.85077	1.94955	2.06981	5.70656	0	0	2.2332	0	4.4349	2.58925	0
hsa-miR-548f-3p_L+1R+2	CAAAAACTGTAATTACTTTTGC	8.31113	0	9.22508	1.14892	2.22045	0	5.14356	9.74864	2.51942	0	0	3.60794	1.88164	13.231	0	2.91302	3.8901	0	2.80301	0	0
hsa-miR-548aw_L-1R+2	TGCAAAAGTCATCACGGTTTT	8.73235	0	12.9151	15.5104	0	0	0	4.115	7.08586	0	0	11.6973	16.9348	2.6237	0	0	20.7472	0	0	0	0
hsa-mir-548aw-p3_1ss1TC	CAAAACCGCGATGACTTTTGCA	4.8513	13.9818	16.6051	0	8.47806	76.4867	16.2616	25.3759	21.541	51.9738	7.40307	8.35523	28.7891	19.9402	0	0	1.03736	8.52972	43.5426	55.4839	30.7378
hsa-miR-548av-3p_L+2R-1	CCAAAACTGCAGTTACTTTTG	104.303	27.9637	111.47	70.8308	49.6572	18.3358	54.8976	71.1553	58.4584	32.8031	107.562	44.4916	53.0623	74.7756	78.3507	38.3107	46.2489	71.4364	48.3807	32.1806	28.0257
hsa-mir-548f-5-p3_1ss9TC	TACTTTTGCACCAACCTAATAGC	0	0	3.22878	0	0	0	0	0	0	0	0	0	0	0	0	0	0	0	0	0	0
hsa-miR-548l_R-1	AAAAGTATTTGCGGGTTTTGT	144.569	24.7371	110.454	107.539	64.1911	45.0538	84.2753	96.7026	97.7849	43.4535	107.998	39.2696	100.48	124.942	47.2251	77.8572	82.1243	136.475	53.2188	26.6323	77.7486
hsa-mir-548l-p3	CAAAAACTGCAGTTACTTGTGC	0	0	0	0	27.8565	0	4.7479	0	3.54293	0	0	0	0	2.6237	0	0	0	0	0	37.729	0
hsa-miR-548b-5p_R-4	AAAAGTAATTGTGGTTTT	13.5837	9.29562	20.7784	9.70836	5.61359	0	17.9318	35.6634	2.88496	5.23389	13.0642	0.835523	0.878099	11.4568	9.65967	0	9.79728	33.0527	3.62855	33.2903	0
hsa-miR-548b-3p	CAAGAACCTCAGTTGCTTTTGT	24.2565	18.2839	14.7601	8.27221	20.5896	0	14.2437	42.5217	8.50303	61.3461	41.8056	11.6973	24.8377	0	0	13.5941	4.32233	19.1919	14.5142	0	0
hsa-mir-548h-3-p3	CAATTACTTTTGCACCAACCTAA	23.1423	7.88719	19.6802	5.97438	46.4708	7.33434	18.6355	15.3823	14.3292	21.7267	22.4166	5.69675	6.02125	13.7557	18.9616	0	5.1868	1.98011	4.30051	8.50753	7.66293
hsa-mir-548bc-p5_1ss2GA	AAAAGTAATCGCGGTTTTTGCC	0	0	0	0	0	0	0	0	0	0	0	1.21531	0	0	0	0.570382	0	0	0	0	1.06843
hsa-miR-548bc_R+1	AAAAACTGTGATTACTTTTGCA	86.1476	16.1329	37.0541	54.8034	10.0929	31.4329	43.9181	36.8391	54.5611	15.3365	57.4827	24.9138	40.6435	37.369	145.968	36.8983	0	24.5229	21.0802	2.95914	39.5976
hsa-miR-548ag_R+1_1ss4GA	AAAAGTAATTGTGGTTTCTGCC	0	0	2.76752	1.80955	5.45018	15.1926	13.2051	12.5736	22.911	4.47315	1.85077	23.6732	7.71473	72.3924	0	18.5374	12.1746	10.6621	4.4349	2.58925	14.9169
hsa-mir-548ag-2-p3	CAAGAACCTCAATTACCTTTGC	0	0	8.30257	0	0	0	22.5525	25.3759	15.5889	11.9284	0	20.8881	0	54.5731	0	17.3016	11.2381	0	0	19.9742	0
hsa-mir-548a-2-p5_1ss12GC	AAAAGTAATTGCGGTTTTTT	0.970261	0	0.922508	0	0	0	0	0	2.55091	0	0	0	0	0.787111	0	0	0	11.7284	0	0	0
hsa-miR-548bb-5p_R-1_1ss11AG	AAAAGTAACTGTGGTTTTTGC	0	0	1.84502	0	0	1.64648	0.678272	0	0	0	0	0	0	0	0	0	3.8901	0	0	0	0
hsa-miR-548s_R-1	ATGGCCAAAACTGCAGTTATTT	5.82157	9.67973	26.7527	9.30624	0	11.5254	3.56093	0	11.3374	0	0	12.5328	16.9348	8.39585	17.1727	0	6.05126	57.5756	15.7237	0	12.6568
hsa-mir-548aa-2-p5_1ss6AT	AAAAGTAACTGTGGTTTTTGC	0	0	1.84502	0	0	1.64648	0.678272	0	0	0	0	0	0	0	0	0	3.8901	0	0	0	0
hsa-miR-549a-3p_L-1R+3	GACAACTATGGATGAGCTCTCAA	0	0	0	0	0	0	0	0	10.6288	0	0	0	0	0	0	0	0	0	0	0	0
hsa-miR-550b-2-5p_L-3_1ss21CG	TGCCTGAGGGAGTAAGAGA	0	0	0	0	0	3.14329	6.52837	3.42917	0.850303	9.71314	0	1.33684	0	4.88009	0	4.3254	0	0	1.93523	0	10.2158
hsa-miR-550b-3p_L+1R+1	CTCTTACTCCCTCAGGCACTGC	0	0	0	0	0	13.6209	0	0	0	0	0	0	0	0	4.29319	0	0	0	0	0	8.58851
hsa-miR-550a-3-5p	AGTGCCTGAGGGAGTAAGAG	239.008	518.941	304.735	390.517	251.314	274.165	248.375	131.337	116.232	207.242	414.282	181.81	223.915	99.5958	354.546	134.293	308.47	171.305	131.757	296.284	281.432
hsa-miR-550a-3p_R-1	TGTCTTACTCCCTCAGGCACA	27.8141	96.0803	36.2853	22.4039	33.1048	143.893	19.1894	18.5175	11.1012	33.5132	106.256	11.6973	21.827	12.5938	58.6735	26.3643	58.4956	15.6378	56.8473	25.1527	33.1486
hsa-miR-550a-5p_R-3	AGTGCCTGAGGGAGTAAGAG	239.008	518.941	304.735	390.517	251.314	274.165	248.375	131.337	116.232	207.242	414.282	181.81	223.915	99.5958	354.546	134.293	308.47	171.305	131.757	296.284	281.432
hsa-miR-551a	GCGACCCACTCTTGGTTTCCA	86.3532	84.9665	67.3431	52.7354	13.3227	103.729	42.1377	56.2384	49.601	149.105	35.7089	41.7762	37.2565	46.7019	109.476	0	34.5787	108.754	85.8757	57.7032	46.1067
hsa-miR-551b-5p_R+1	GAAATCAAGCGTGGGTGAGACCT	0	0	0	0	0	26.1941	11.2763	0	0	0	0	0	0	5.24741	0	0	0	0	0	0	0
hsa-miR-551b-3p_R+1	GCGACCCATACTTGGTTTCAGT	0	66.6826	0	16.5444	0	53.4359	10.6828	30.1767	56.6869	74.9786	0	35.092	50.8043	80.2854	77.2774	11.1225	39.7654	27.7216	0	28.8516	0
hsa-miR-552-5p_L+1	TGTTTAACCTTTTGCCTGTTGG	0	0	0	0	0	0	8.30883	3.42917	0	0	0	0	21.4507	28.8608	0	0	0	0	0	19.9742	6.32838
hsa-miR-552-3p_R+1	AACAGGTGACTGGTTAGACAAA	0	0	0	0	0	23.0508	0	0	0	0	0	0	0	5.77215	0	0	0	0	0	0	0
hsa-miR-556-5p_R-1	GATGAGCTCATTGTAATATGA	24.2565	0	35.9778	0	38.7569	80.6777	38.5767	75.4417	118.334	44.3055	49.6441	100.263	20.3217	270.766	0	145.828	76.9375	11.7284	32.657	26.6323	50.627
hsa-miR-556-3p_R-1	ATATTACCATTAGCTCATCTT	5.82157	0	40.5904	17.5785	0	0	17.2112	30.8625	21.9662	0	0	15.8749	6.77391	86.5823	12.8796	44.4898	63.106	56.5094	20.5618	22.1935	18.9851
hsa-mir-558-p5	GTGTGTGTGTGTGTGTGT	0	18.2839	5.53505	7.23819	14.5338	0	6.23162	13.0308	0	0	0	0	0	7.87111	17.1727	0	0	18.1256	9.67614	46.6064	8.13648
hsa-miR-559_R+1	TAAAGTAAATATGCACCAAAAT	0	22.586	0	12.4083	0	0	0	0	0	0	0	0	0	0	0	0	0	0	0	0	0
hsa-mir-559-p3	TTTGGTGCATATTTACTTTAGG	0	0	4.61254	0	16.9561	0	0	6.85834	0	0	0	0	0	0	0	0	0	0	0	0	9.94459
hsa-miR-561-5p	ATCAAGGATCTTAAACTTTGCC	5.82157	11.8308	0	0	0	0	2.96744	0	26.9263	13.6325	5.2257	6.68418	0	8.9206	0	17.3016	0	37.3175	9.67614	17.7548	22.6013
hsa-miR-561-3p_1ss2AG	CGAAGTTTAAGATCCTTGAAGT	0	0	0	0	0	0	0	7.54417	0	0	0	0	0	0	0	0	0	0	0	0	0
ppy-mir-564-p5_1ss3CG	GGGGCCAGGCACGGTGGC	0	0	0	0	0	0	0	0	0	0	0	5.84866	0	0	0	0	0	0	0	0	0
hsa-mir-564-p3_1ss14GT	TGGCCGAGAGGCCTGGGC	0	0	0	0	23.0119	6.28658	0	9.60167	3.54293	0	0	10.0263	0	0	53.6648	9.88663	4.32233	0	0	0	0
hsa-miR-574-5p	TGAGTGTGTGTGTGTGAGTGTGT	1500.99	1667.07	1532.29	1434.2	1184.51	1610.41	1216.35	1281.14	1665.89	1892.36	1100.01	1304.25	1764.6	1991.92	1854.66	1800.6	1524.05	1530.02	1523.99	2186.06	1893.99
hsa-miR-574-3p	CACGCTCATGCACACACCCACA	3946.05	3052.34	4378.22	3170.33	4607.22	3132.81	2933.02	3507.35	2942.76	3882.7	3482.93	3852.6	4825.28	5767.43	3812.35	3984.31	6182.66	4572.99	4626.4	3828.39	4290.64
hsa-miR-576-5p	ATTCTAATTTCTCCACGTCTTT	791.733	320.507	542.435	724.853	488.094	132.018	427.311	361.434	200.53	70.7184	478.151	404.393	461.755	370.992	689.056	327.495	522.138	494.724	227.389	372.852	320.939
hsa-miR-576-3p_R-1	AAGATGTGGAAAAATTGGAAT	245.476	566.802	228.782	218.18	146.549	674.759	305.053	62.4109	504.513	560.635	360.573	143.71	109.512	235.084	126.649	315.136	147.824	36.2513	303.589	239.69	69.6121
hsa-miR-577_L+1	GTAGATAAAATATTGGTACCTG	55.3049	18.2839	6.45756	13.4423	48.4461	0	20.1786	29.4909	10.6288	5.96421	13.0642	9.19075	12.4188	15.2175	0	17.3016	6.91573	53.3107	0	15.5355	0
hsa-miR-579-5p	TCGCGGTTTGTGCCAGATGACG	24.2565	23.6616	35.0553	59.9736	30.2788	38.7672	21.9591	21.9467	19.1318	11.9284	0	13.7482	37.2565	7.34637	0	0.570382	27.6629	0	53.2188	77.6774	24.5738
hsa-miR-579-3p	TTCATTTGGTATAAACCGCGATT	69.8588	61.305	67.3431	92.0284	69.0357	67.0568	32.0484	41.8359	14.1717	28.969	73.1597	81.0457	28.2246	52.9988	47.2251	50.669	57.9192	78.8999	41.1236	68.8	48.8189
hsa-miR-580-5p_R-1	TAATGATTCATCAGACTCAGA	0	0	0	9.30624	0	0	0	4.80084	0	0	0	0	0	0	0	0	0	0	0	0	0
hsa-miR-580-3p	TTGAGAATGATGAATCATTAGG	0	26.8881	20.2952	32.0548	13.3227	71.2479	2.96744	16.46	0	13.6325	26.1285	4.17762	16.9348	11.0196	0	43.254	19.8827	19.1919	0	0	16.273
hsa-miR-581_R+2	TCTTGTGTTCTCTAGATCAGTGC	5.82157	0	14.7601	5.17013	0	0	21.3656	13.7167	5.66869	0	0	6.68418	0	6.82163	0	9.88663	21.6117	0	0	0	0
hsa-miR-582-5p	TTACAGTTGTTCAACCAGTTACT	376.461	143.045	150.369	147.866	209.529	121.54	54.0074	96.7026	71.5672	325.475	80.1273	215.565	136.607	68.7411	362.774	30.8957	100.278	141.807	140.304	168.671	58.7635
hsa-miR-582-3p_R-1	TAACTGGTTGAACAACTGAAC	37.8402	57.0029	35.9778	74.4499	43.6015	53.4359	18.9916	69.2692	8.50303	84.3509	52.257	30.0788	32.7406	15.2175	120.209	0	35.4431	0	55.6378	110.968	0
hsa-miR-584-5p_R-1	TTATGGTTTGCCTGGGACTGA	4838.69	5857.31	4269.37	6052.16	3827.24	9312.51	13366.5	10489.1	30079.5	13293.4	5661.17	10771.6	12501.2	28422.1	6824.02	13704.1	18233.3	15162.6	17971	10293.4	21678.3
hsa-miR-584-3p	TCAGTTCCAGGCCAACCAGGCT	8.73235	0	7.38006	66.1777	0	0	26.1135	8.23001	16.2975	28.969	13.9352	15.8749	10.1609	18.8907	0	0	7.7802	0	12.0952	13.3161	17.177
hsa-miR-585-3p_R+5	TGGGCGTATCTGTATGCTAGGGTT	0	0	8.30257	0	0	0	0	0	6.37728	0	0	0	0	0	0	0	12.967	0	0	0	0
hsa-mir-586-p3	CCCTAAAAATACAATGCATAAT	0	0	0	0	0	0	0	0	0	0	0	0	0	4.19793	0	0	0	0	0	0	0
hsa-mir-588-p3	TTCTTACCCACCATGGCCA	0	0	0	0	0	0	0	0	0	0	0	0	0	0	0	0	0	0	13.3047	0	0
hsa-miR-589-5p_R-1	TGAGAACCACGTCTGCTCTGA	1010.04	1468.09	1354.24	1398	603.154	1377.81	1319.92	1159.75	1345.61	1033.51	1216.72	1106.23	1022.86	1064.17	1199.95	1055.4	1064.16	1428.73	1335.31	752.361	1371.45
hsa-miR-589-3p_1ss24AT	TCAGAACAAATGCCGGTTCCCAGT	60.1562	38.7189	46.1254	48.5993	124.749	150.878	37.9832	25.3759	31.1778	50.2697	58.3536	77.7037	75.642	60.3452	133.089	40.7823	83.8532	101.29	35.076	51.0452	67.804
hsa-miR-590-5p	GAGCTTATTCATAAAAGTGCAG	8.73235	44.0966	4.61254	28.9527	0	26.1941	0	0	0	0	0	5.84866	9.03188	9.44534	19.3193	12.3583	4.32233	12.7946	0	0	0
hsa-miR-590-3p	TAATTTTATGTATAAGCTAGT	398.777	123.685	345.018	356.739	520.795	180.215	161.429	277.077	242.336	259.869	168.093	162.091	275.472	529.988	371.361	238.515	264.527	197.25	247.951	397.264	141.936
hsa-miR-592	TTGTGTCAATATGCGATGATGT	15.5242	21.5105	10.1476	19.6465	13.3227	0	0	27.4334	4.25152	0	0	33.4209	0	0	0	0	0	0	0	0	0
mmu-miR-592-3p	TCATCACGTGGTGACGCAACAT	0	0	0	0	0	0	0	13.0308	0	0	0	0	0	0	0	0	0	0	0	0	0
hsa-miR-597-5p	TGTGTCACTCGATGACCACTGT	4.8513	0	5.53505	9.30624	0	28.2896	7.12186	0	11.3374	0	0	0	0	12.069	0	12.3583	0	0	0	0	0
hsa-mir-597-p3	AGTGGTTCTCTTGTGGCTCA	0	38.7189	9.22508	7.23819	14.5338	0	38.5767	7.54417	35.4293	0	18.2899	20.0526	21.4507	14.6927	68.691	0	19.0183	34.1189	36.2855	0	7.23243
hsa-miR-598-5p	GCGGTGATCCCGATGGTGTGAGC	10.6729	0	0	10.3403	0	0	3.56093	0	11.3374	0	0	15.8749	0	0	0	14.8299	0	0	13.3047	0	0
hsa-miR-598-3p	TACGTCATCGTTGTCATCGTCA	769.417	403.322	898.523	671.083	689.146	406.532	868.273	1296.23	882.19	718.261	586.149	494.63	837.707	1657.66	581.727	621.622	748.628	555.498	805.539	372.852	650.919
hsa-mir-599-p5	TTTGATAAGCTGACATGGGACA	8.73235	0	23.0627	9.30624	0	45.0538	0	0	0	40.0454	17.419	0	0	6.82163	0	24.7166	12.1025	0	0	0	11.7527
hsa-mir-600-p5	CATAGGAAGGCTCTTGTCTGTCA	5.82157	0	19.3727	0	0	0	2.96744	0	13.4631	0	0	16.7105	0	6.29689	0	0	0	0	0	0	0
hsa-miR-602_R-4	GACACGGGCGACAGCTGCG	0	0	0	0	0	0	0	0	0	0	13.0642	0	0	0	0	0	0	0	0	0	0
hsa-miR-605-5p_L+1R-1_1ss23CA	CTAAATCCCATGGTGCCTTCTCA	4.8513	0	0	0	0	0	0	8.91584	0	0	0	0	0	27.8113	0	32.1315	7.7802	39.4499	13.3047	0	0
hsa-miR-605-3p	AGAAGGCACTATGAGATTTAGA	0	18.2839	0	0	0	0	39.1702	0	58.8127	34.0812	0	0	20.3217	61.3947	0	11.1225	23.3406	57.5756	0	0	60.5716
hsa-mir-607-p5	TAGATCTGGATTGGAACCCAGG	21.3457	32.2658	18.4502	19.6465	0	0	11.2763	0	7.79445	0	0	0	0	0	0	0	5.1868	0	0	0	0
hsa-mir-607-p3	TGGGTTCAAATCCAGATCT	0	0	0	0	0	0	0	0	0	0	0	0	0	0	0	0	0	9.59593	0	0	0
hsa-miR-610	TGAGCTAAATGTGTGCTGGGA	19.4052	83.891	34.1328	0	59.3465	50.2926	4.7479	32.92	17.0061	0	46.1603	72.6905	23.7087	8.39585	30.0523	14.8299	0	0	36.2855	90.9935	0
hsa-miR-615-3p_R-1	TCCGAGCCTGGGTCTCCCTCT	0	0	0	6.20416	0	29.3374	6.52837	11.6592	8.50303	69.0144	0	5.01314	9.03188	0	0	0	21.6117	25.5892	0	15.5355	32.5459
hsa-miR-616-5p	ACTCAAAACCCTTCAGTGACTT	86.3532	46.2476	44.2804	50.6673	41.1792	24.0985	56.3814	42.5217	48.8924	63.9022	110.611	30.9144	84.6739	58.771	40.7853	97.6305	54.4614	20.2581	74.9901	46.6064	44.2986
hsa-miR-616-3p_L+1R-1	AAGTCATTGGAGGGTTTGAGCA	9.70261	8.60421	13.8376	16.5444	32.7011	9.42986	26.707	34.2917	53.8526	49.4177	67.0631	37.5985	15.8058	23.0886	0	0	6.05126	0	0	79.8968	48.8189
hsa-miR-618	AAACTCTACTTGTCCTTCTGAGT	142.628	157.027	181.734	97.1985	102.948	49.2448	10.6828	45.265	52.4354	220.676	189.867	15.0394	19.1927	29.3855	251.151	19.7733	153.875	91.6945	44.7521	104.31	37.9703
ptr-mir-618-p3	TCAGGAGACAAGCAGGGTTAC	4.8513	0	28.5977	34.1229	33.9123	0	8.30883	19.2033	11.3374	63.0502	17.419	0	0	4.19793	17.1727	0	0	26.6554	25.3999	13.3161	0
hsa-mir-619-p5_1ss3AG	AAGTGCTGGGATTACAGG	113.521	325.884	117.159	161.308	90.8364	272.418	105.047	112.477	53.144	594.717	393.669	352.591	169.348	114.918	476.544	142.12	103.736	106.621	96.7614	570.374	67.804
hsa-mir-620-p5	TCCGTATATATATATATAT	0	0	0	0	0	0	0	5.48667	0	0	0	0	0	0	0	0	0	0	0	0	0
hsa-miR-624-5p_R-1	TAGTACCAGTACCTTGTGTTC	332.799	230.163	295.203	409.475	284.621	58.6747	296.151	163.228	128.963	96.2793	165.48	155.407	121.93	141.155	272.617	75.3855	235.999	129.012	108.857	110.968	97.6378
hsa-miR-624-3p_L+2R-2	AACACAAGGTATTGGTATTAC	5.82157	0	4.61254	0	35.1234	0	11.2763	10.9733	9.92021	0	8.70949	0	25.9667	19.4154	0	0	16.4249	0	0	0	0
hsa-miR-625-5p_R-1	AGGGGGAAAGTTCTATAGTC	946.004	965.822	949.261	1061.95	827.217	948.225	1002.4	927.933	547.737	696.96	1245.46	877.299	908.833	677.441	588.167	658.697	745.17	629.067	597.502	923.252	837.154
hsa-miR-625-3p	GACTATAGAACTTTCCCCCTCA	1452.48	1740.2	1812.73	1379.39	1589.03	1728.81	3890.31	3838.61	1782.8	1237.15	1302.94	6218.8	4028.22	4812.4	1421.04	3447.96	3284.11	3156	3355.2	2301.47	7293.91
hsa-miR-627-5p	GTGAGTCTCTAAGAAAAGAGGA	161.063	93.5708	27.6752	56.8715	134.438	67.0568	17.8046	81.6142	62.3556	135.473	20.0318	21.7236	36.1275	18.8907	15.0262	66.7347	25.934	52.2445	0	22.1935	0
hsa-miR-627-3p	TCTTTTCTTTGAGACTCACT	103.818	94.6463	61.808	96.1645	107.793	133.066	90.8037	128.251	157.306	69.8664	50.5151	30.9144	98.2217	104.948	0	25.9524	89.04	69.304	70.152	55.4839	47.0108
hsa-miR-628-5p	ATGCTGACATATTTACTAGAGG	69.8588	24.7371	42.4354	12.4083	75.0914	48.1971	67.0642	108.362	86.4475	23.8568	27.8704	56.8156	129.833	302.251	60.1046	34.6032	158.197	160.998	21.7713	57.7032	22.6013
hsa-miR-628-3p	TCTAGTAAGAGTGGCAGTCGA	550.138	295.77	665.128	731.057	501.417	304.899	867.086	780.479	1020.36	392.786	528.666	1225.71	783.515	1815.6	388.533	930.579	835.939	590.683	568.473	610.323	961.009
hsa-miR-629-5p	TGGGTTTACGTTGGGAGAACT	2884.59	8627.87	2695.57	3319.23	2782.02	5011.45	4521.19	2505.35	3732.12	4506.38	3983.72	2152.31	2114.59	1928.95	3099.68	2191.12	4246.26	4648.7	4868.31	2536.72	3681.31
hsa-miR-629-3p	GTTCTCCCAACGTAAGCCCAGC	44.632	98.9484	42.4354	27.9187	37.5457	170.785	20.1786	27.4334	14.1717	0	50.5151	24.2302	93.7057	17.8412	68.691	33.3674	27.6629	59.708	18.1428	39.9484	8.13648
hsa-mir-636-p5_2ss23CT24GT	AGCGCGCGGGCGGGGCCGGCCCTTCT	0	0	0	0	0	0	0	0	0	0	0	0	0	5.24741	0	0	0	0	0	0	0
hsa-miR-636_R-1_1ss22CA	TGTGCTTGCTCGTCCCGCCCGA	62.0967	83.891	86.7157	90.9944	10.9004	122.588	39.1702	15.0883	32.595	0	47.9022	28.4078	60.9652	25.7123	145.968	0	47.5456	27.7216	71.3615	0	37.0662
hsa-miR-641_R+1	AAAGACATAGGATAGAGTCACCTCT	74.7101	141.969	34.1328	27.9187	87.203	0	66.4707	79.5567	119.042	61.3461	75.7726	116.138	146.768	232.985	79.4239	160.658	161.655	95.9593	77.4091	37.729	21.6973
hsa-mir-641-p3	TGACTGTCCTATGTCTTTCCT	5.82157	47.3231	7.38006	34.1229	25.4342	12.5732	18.3981	44.5792	78.6531	10.2244	0	86.0589	47.4174	126.463	23.6125	90.2155	83.8532	28.7878	64.1044	0	28.0257
hsa-miR-642a-5p	GTCCCTCTCCAAATGTGTCTTG	4.8513	16.1329	15.6826	0	18.1673	0	0	21.2609	11.3374	7.66826	0	0	11.2898	0	0	0	0	0	24.1903	0	0
hsa-miR-642a-3p_R-1	AGACACATTTGGAGAGGGAAC	117.402	44.0966	211.716	116.845	95.681	311.186	59.3488	70.6409	48.1839	98.8354	54.8698	58.4866	115.156	32.7963	100.89	38.3107	50.139	181.256	210.456	350.658	93.1175
hsa-mir-642b-p5_1ss1TG	GTCCCTCTCCAAATGTGTCTTGA	0	0	0	0	18.1673	0	0	0	0	0	0	0	0	0	0	0	0	0	0	0	0
hsa-miR-642b-3p_R-3	AGACACATTTGGAGAGGGA	0	7.52868	5.07379	0	0	0	0	0	0	12.7804	0	0	0	1.83659	0	0	0	0	0	0	0
hsa-mir-643-p5	ACCTGAGCTAGAATACAAGTAGT	0	0	16.6051	0	0	0	6.52837	0	0	0	0	0	0	4.72267	0	11.1225	0	0	0	0	0
hsa-miR-643	ACTTGTATGCTAGCTCAGGTAG	47.5428	105.402	38.7453	15.5104	0	0	18.3981	42.5217	54.5611	7.66826	57.4827	20.8881	5.64492	22.5639	23.6125	40.7823	13.8315	0	13.3047	75.4581	56.9554
hsa-mir-648-p5_1ss5TG	GCACGGGTGGGGGCCGGG	0	0	0	0	0	0	0	0	0	0	0	0	0	0	0	0	0	0	0	0	4.52027
hsa-miR-651-5p_R-1	TTTAGGATAAGCTTGACTTTT	240.625	195.746	242.62	342.263	324.589	100.585	207.127	155.684	172.186	207.043	264.769	74.3616	126.446	132.759	253.298	54.3765	102.007	29.854	105.228	108.748	99.4459
hsa-miR-652-5p_L+1R-1	ACAACCCTAGGAGAGGGTGCCATTC	132.926	145.196	92.2508	103.403	111.426	111.063	75.373	126.879	114.791	49.4177	60.9665	104.44	160.316	223.015	72.9842	208.855	116.703	293.209	194.732	177.548	248.615
hsa-miR-652-3p_R+1	AATGGCGCCACTAGGGTTGTGT	13704	20275.8	13412.3	13327.6	9595.96	17796.2	16788	15246.8	21558	17142.8	17884.1	14929.1	15239	20468.6	12546.8	14394.9	15125.6	16461.3	18545.5	13757.8	17903.9
hsa-mir-653-p5	TTGAAACAATCTCTACTGAACC	16.4944	0	0	23.7826	18.1673	0	0	0	12.046	0	24.3866	4.17762	7.90289	0	0	0	5.1868	0	0	0	0
hsa-miR-653-3p_R-1	TTCACTGGAGTTTGTTTCAAT	0	0	11.0701	0	0	15.7164	0	0	0	0	0	0	0	0	0	0	0	0	0	26.6323	11.7527
hsa-miR-654-5p	TGGTGGGCCGCAGAACATGTGC	22.316	0	104.243	162.342	101.737	351	564.407	235.927	670.323	144.845	144.578	406.064	111.769	175.788	96.5967	397.937	387.281	281.481	431.798	97.6516	353.485
hsa-miR-654-3p_R-2	TATGTCTGCTGACCATCACC	298.84	249.522	1332.1	1376.29	672.189	1815.77	4697.46	2048.59	3034.87	685.884	425.023	3063.03	843.352	1820.33	491.57	3241.58	3034.28	2175.08	2887.12	812.284	2327.03
hsa-miR-655-5p	AGAGGTTATCCGTGTTATGTTC	0	0	0	0	0	0	0	0	0	0	0	0	0	0	0	0	0	0	0	0	15.3689
hsa-miR-655-3p	ATAATACATGGTTAACCTCTTT	48.513	0	84.8707	86.8582	31.49	61.818	167.957	76.1276	180.689	22.1528	0	165.434	82.4159	111.77	0	113.696	183.267	66.1053	153.609	86.5548	53.3392
hsa-miR-656-3p	AATATTATACAGTCAACCTCT	55.3049	27.9637	140.221	140.628	55.713	33.5284	470.043	213.294	272.097	17.8926	42.6765	214.729	50.8043	152.175	70.8376	269.411	260.204	117.284	104.018	104.31	112.103
hsa-miR-659-5p	AGGACCTTCCCTGAACCAAGGA	36.8699	54.8518	33.2103	38.259	78.7249	0	23.7395	15.7742	21.2576	38.3413	67.0631	22.5591	51.9333	27.8113	0	23.4807	0	0	19.3523	55.4839	18.0811
hsa-miR-660-5p	TACCCATTGCATATCGGAGTTG	16611.8	29408.1	18442.8	17780.1	10159.1	26144.8	12982.6	8561.95	10482.1	14366.9	19051.1	8286.72	10729.9	4066.74	12628.4	5782.44	9369.95	14108.2	14375.1	13222.9	15415
hsa-miR-660-3p_R-1	ACCTCCTGTGTGCATGGATT	127.104	205.425	113.468	143.73	36.3346	88.0121	78.3404	57.61	63.7728	67.3103	181.157	55.1445	111.769	37.7813	42.9319	9.88663	94.2268	74.635	96.7614	110.968	24.4094
hsa-miR-663a_L-1R-3	GGCGGGGCGCCGCGGGAC	4.8513	0	0	0	0	14.6687	0	0	0	10.2244	13.9352	14.2039	0	0	0	0	0	23.4567	0	0	0
hsa-mir-663b-p3	TTTCCTGGTGGCCCGGCCGTGCC	0	0	0	0	0	0	0	0	0	0	0	0	0	0	0	0	0	0	0	0	22.6013
hsa-miR-664b-5p_R-1	TGGGCTAAGGGAGATGATTGGGT	12.6134	51.6252	55.3505	43.4291	0	49.2448	32.0484	29.4909	41.8066	56.2339	24.3866	45.1182	11.2898	92.8791	55.8114	133.469	22.4761	72.5026	36.2855	55.4839	39.7784
hsa-miR-664b-3p	TTCATTTGCCTCCCAGCCTACA	33.9591	0	45.2029	67.2117	21.8007	26.1941	26.707	35.6634	17.7147	36.6373	62.7084	15.8749	46.2884	41.9793	23.6125	0	31.1208	155.667	0	22.1935	43.3946
hsa-miR-664a-5p_R-2	ACTGGCTAGGGAAAATGATTGG	353.175	200.048	307.195	371.216	268.876	244.129	540.668	565.813	651.191	545.299	437.217	436.979	497.882	743.033	281.204	405.352	452.98	443.545	604.759	428.335	687.081
hsa-miR-664a-3p	TATTCATTTATCCCCAGCCTACA	909.134	265.655	663.283	712.444	560.763	313.281	499.123	536.322	417.357	403.862	490.344	659.228	760.936	1046.86	841.465	638.923	858.415	858.303	574.521	579.252	758.501
hsa-mir-665-p5	AGGGGTCTCTGCCTCTACCC	0	0	0	0	0	0	0	0	4.25152	0	0	0	0	12.5938	0	0	6.91573	0	0	0	0
hsa-miR-665_R+2	ACCAGGAGGCTGAGGCCCCTCT	10.6729	0	77.4907	76.518	24.223	161.355	277.752	112.477	284.852	17.8926	13.9352	261.519	66.6101	104.423	0	144.592	135.721	279.348	224.97	164.232	153.689
hsa-miR-668-3p_R+1	TGTCACTCGGCTCGGCCCACTACC	0	0	0	39.293	0	0	13.6502	58.9817	42.5152	0	0	7.51971	7.90289	5.24741	0	11.1225	18.1538	0	42.3331	13.3161	6.32838
hsa-miR-671-5p_R+1	AGGAAGCCCTGGAGGGGCTGGAGG	110.61	176.386	151.291	58.9395	104.159	758.58	90.2102	74.0701	228.873	532.518	117.578	129.506	168.219	196.778	19.3193	143.356	85.5822	162.065	216.504	113.187	72.3243
hsa-miR-671-3p	TCCGGTTCTCAGGGCTCCACC	109.639	144.12	150.369	152.002	169.561	420.153	329.386	433.447	605.841	443.907	138.481	497.972	319.503	929.316	218.953	871.259	512.629	791.131	500.74	255.226	633.742
hsa-miR-675-5p_R+1	TGGTGCGGAGAGGGCCCACAGTGT	45.6023	0	22.1402	32.0548	12.1115	23.0508	32.6418	22.6325	12.046	28.969	29.6123	25.0657	41.7724	41.9793	23.6125	29.6599	35.4431	7.4635	16.9332	11.0968	0
hsa-miR-675-3p_R+2	CTGTATGCCCTCACCGCTCAGC	259.06	82.8155	150.369	116.845	38.7569	32.4806	45.1051	150.198	77.2359	119.284	44.4184	128.671	173.864	52.9988	70.8376	70.4422	68.2928	0	82.2472	66.5806	0
hsa-miR-676-3p_R+1	CTGTCCTAAGGTTGTTGAGTTT	0	0	4.61254	20.6805	0	0	7.12186	0	5.66869	28.117	0	0	0	4.72267	0	0	0	0	16.9332	0	6.32838
hsa-miR-708-5p	AAGGAGCTTACAATCTAGCTGGG	57.2454	33.3413	43.3579	109.607	29.0677	72.2956	49.853	0	4.25152	193.411	26.1285	34.2564	77.9	0	57.958	72.9139	10.3736	0	15.7237	44.3871	0
hsa-miR-708-3p_L-1	AACTAGACTGTGAGCTTCTAG	13.5837	0	18.4502	21.7146	0	28.2896	20.1786	9.60167	12.046	311.843	0	10.8618	32.7406	0	0	11.1225	0	0	0	0	0
hsa-miR-744-5p	TGCGGGGCTAGGGCTAACAGCA	5010.43	10149.7	4703.87	4713.09	4715.02	19862.4	13621.7	15216.6	32569.5	16365.8	6521.67	22088.7	12576.9	27847	5415.85	18374.3	17127.7	14413.1	15653.6	9936.05	15054.3
hsa-miR-744-3p_R-1	CTGTTGCCACTAACCTCAACC	27.1673	86.0421	18.4502	35.1569	25.4342	60.7702	76.56	82.3001	148.803	51.1218	21.7737	160.42	135.478	205.174	0	135.941	144.366	114.085	43.5426	39.9484	90.4054
hsa-miR-758-5p_L-1R+1	ATGGTTGACCAGAGAGCACACG	0	0	11.9926	10.3403	0	0	9.49581	0	6.37728	0	0	5.84866	7.90289	6.29689	0	27.1882	43.2233	0	10.8857	0	4.52027
hsa-miR-758-3p_R-1	TTTGTGACCTGGTCCACTAAC	48.513	200.048	353.321	355.705	288.254	1559.07	1786.99	633.025	1531.25	526.554	225.576	1007.64	326.277	533.137	126.649	1157.97	977.711	624.802	743.853	224.155	722.339
hsa-miR-760_R+2	CGGCTCTGGGTCTGTGGGGAGT	22.316	48.3987	39.6678	26.8847	37.5457	179.167	100.893	94.6451	240.211	138.881	76.6435	110.289	69.9971	174.214	10.733	77.8572	123.619	221.773	251.58	99.871	159.113
hsa-miR-765_L+2R-1	TCTGGAGGAGAAGGAAGGTGAT	4.8513	0	0	0	0	0	0	12.345	0	0	0	0	0	0	0	0	0	0	0	24.4129	0
hsa-miR-766-5p_R+1	AGGAGGAATTGGTGCTGGTCTTT	65.0075	88.1931	63.653	50.6673	44.8126	248.32	169.144	185.175	326.658	220.676	69.6759	282.407	207.733	353.675	21.4659	138.413	224.761	306.004	123.371	117.626	339.924
hsa-miR-766-3p	ACTCCAGCCCCACAGCCTCAGC	188.231	343.093	231.55	89.9603	187.729	549.028	277.159	327.829	537.108	673.103	145.449	295.775	331.922	765.072	199.633	447.37	542.885	206.846	641.044	217.497	489.997
hsa-miR-769-5p	TGAGACCTCTGGGTTCTGAGCT	2058.89	3395.44	2097.78	1590.33	1087.61	5599.24	2109.26	2652.81	3547.18	5046.57	1268.1	2043.69	2581.99	1719.58	1412.46	1770.94	1703	1537.48	2068.27	2419.1	1815.34
hsa-miR-769-3p_L-1	TGGGATCTCCGGGGTCTTGGTT	69.8588	121.534	74.7231	68.2458	53.2907	305.947	56.3814	51.4375	101.328	160.182	47.0313	35.9275	99.3507	112.295	40.7853	87.7438	159.062	132.211	163.285	24.4129	35.2581
hsa-miR-770-5p_R+2	TCCAGTACCACGTGTCAGGGCCACT	0	0	0	8.27221	0	6.28658	0	0	0	0	0	0	0	7.34637	0	25.9524	0	0	0	0	0
hsa-mir-770-p3_1ss22GT	TGGGCCTGATGTGGTGCTGGGT	0	0	0	0	0	0	6.52837	0	4.9601	0	0	0	18.0638	0	0	0	0	0	0	0	0
hsa-miR-873-5p	GCAGGAACTTGTGAGTCTCCT	365.788	150.574	166.974	66.1777	193.784	111.063	141.25	128.937	38.9722	585.344	338.799	158.749	95.9637	39.8803	77.2774	0	13.8315	13.8608	31.4475	48.8258	45.2027
hsa-miR-873-3p_L-1	GAGACTGATGAGTTCCCGGGA	25.2268	0	51.6604	10.3403	0	33.5284	13.0567	29.4909	5.66869	88.6111	108.869	56.8156	7.90289	0	30.0523	0	15.5604	0	0	0	14.4649
hsa-miR-874-5p	CGGCCCCACGCACCAGGGTAAGA	16.4944	0	16.6051	0	0	33.5284	0	0	7.08586	23.8568	0	8.35523	13.5478	6.29689	0	0	6.05126	0	43.5426	0	0
hsa-miR-874-3p	CTGCCCTGGCCCGAGGGACCGA	1600.93	1759.56	2009.22	1358.71	1596.3	3022.8	2253.47	3160.32	3034.17	5015.9	3555.22	1333.49	1891.05	637.035	1064.71	810.704	751.221	1828.56	1318.37	1522.48	1281.95
hsa-miR-876-5p	TGGATTTCTTTGTGAATCACCA	17.4647	12.9063	6.45756	0	0	22.003	0	0	0	0	18.2899	0	0	0	45.0785	0	0	0	0	0	0
hsa-miR-876-3p_R-1	TGGTGGTTTACAAAGTAATTC	8.73235	0	0	6.20416	9.68922	0	0	0	0	0	0	0	6.77391	0	0	0	0	0	0	0	19.8892
hsa-miR-877-5p_R+3	GTAGAGGAGATGGCGCAGGGGAC	360.937	485.062	488.929	367.079	371.824	621.323	916.939	992.402	1269.08	788.979	660.18	981.74	545.3	1037.41	377.8	841.599	982.034	1142.98	1301.44	721.29	923.943
hsa-miR-877-3p_R+1	TCCTCTTCTCCCTCCTCCCAGT	0	40.87	0	34.1229	15.745	0	2.96744	6.85834	4.9601	0	14.8061	25.0657	0	54.0483	0	56.8481	40.6299	40.5162	37.495	0	0
hsa-miR-885-5p	TCCATTACACTACCCTGCCTCT	103.818	0	36.9003	47.5652	153.816	33.5284	19.5851	119.335	14.8803	34.0812	160.255	398.545	36.1275	33.5834	405.706	128.526	2242.43	87.4296	19.3523	215.277	117.527
hsa-miR-885-3p_R-1	AGGCAGCGGGGTGTAGTGGAT	0	16.1329	8.30257	20.6805	0	0	0	0	10.6288	0	0	14.2039	22.5797	2.6237	0	0	80.3954	0	0	15.5355	30.7378
hsa-miR-887-5p_L+2R-3	TCCTTGGGAGCCCTGTTAGA	22.316	20.435	9.22508	0	44.8126	0	10.0893	17.1458	14.1717	37.4893	0	0	5.64492	0	21.4659	0	0	0	10.8857	0	12.6568
hsa-miR-887-3p_R+2	GTGAACGGGCGCCATCCCGAGGCT	126.134	27.9637	89.4833	68.2458	62.9799	90.1076	75.373	91.9017	39.6808	97.1314	94.9335	35.092	124.188	12.069	51.5182	60.5556	10.3736	115.151	67.733	93.2129	55.1473
hsa-miR-888-5p_R+2	TACTCAAAAAGCTGTCAGTCACT	0	0	0	7.23819	0	0	0	0	0	0	0	0	0	2.6237	0	0	0	0	0	0	0
hsa-miR-889-5p	AATGGCTGTCCGTAGTATGGTC	0	0	0	0	0	0	3.56093	0	0	0	0	0	0	3.67319	0	0	6.05126	11.7284	0	0	0
hsa-miR-889-3p	TTAATATCGGACAACCATTGT	74.7101	0	183.579	329.855	95.681	182.311	805.957	408.757	712.129	36.6373	133.255	552.281	167.09	322.716	148.115	547.472	584.379	432.883	570.892	148.697	406.824
hsa-miR-891a-5p	TGCAACGAACCTGAGCCACTGA	12.6134	0	0	0	0	0	5.34139	0	0	0	0	7.51971	0	13.1185	23.6125	24.7166	0	0	0	15.5355	0
hsa-miR-891b_R+1	TGCAACTTACCTGAGTCATTGAA	0	0	0	0	0	0	0	0	0	0	0	0	0	0	25.7591	0	0	0	0	0	0
hsa-miR-892a_R+1	CACTGTGTCCTTTCTGCGTAGA	0	0	0	0	0	0	5.34139	0	0	0	0	0	0	0	0	0	0	0	0	0	0
hsa-mir-922-p5	CTCTCCCTGTCCTGGACTGG	0	0	0	0	0	0	0	0	0	0	0	0	0	0	0	0	0	0	16.9332	0	0
hsa-mir-933-p5	AGAGGTCCTCGGGGCGCGCGTC	0	0	0	0	0	0	0	4.115	0	0	24.3866	0	0	0	0	0	6.05126	0	0	0	0
hsa-miR-933_R-3	TGTGCGCAGGGAGACCTCT	5.82157	31.1903	0	0	0	0	4.15442	6.85834	3.54293	13.6325	9.58044	0	7.90289	26.237	0	13.5941	9.50913	25.5892	36.2855	0	0
hsa-miR-934_R+1	TGTCTACTACTGGAGACACTGGA	0	0	0	0	0	0	0	0	13.4631	0	0	0	0	0	0	0	0	0	0	0	0
hsa-mir-935-p5	AGTGGCGGGAGCGGCCCCTCGG	0	0	0	0	0	0	0	0	0	0	0	0	0	0	0	0	0	0	0	0	5.42432
hsa-miR-935_L-1R-1	CAGTTACCGCTTCCGCTACCG	79.5614	32.2658	29.5203	8.27221	53.2907	0	14.2437	33.6059	28.3434	7.66826	13.0642	26.7367	45.1594	23.6133	17.1727	18.5374	10.3736	57.5756	0	22.1935	8.13648
hsa-miR-937-5p_R+2	GTGAGTCAGGGTGGGGCTGGCC	0	0	0	6.20416	0	0	0	0	0	0	0	0	0	0	0	0	0	0	19.3523	0	0
hsa-mir-937-p3	CCCATCCGCGCTCTGACTCT	18.435	0	39.6678	24.8166	0	20.9553	15.4307	17.1458	29.7606	8.52029	25.2575	7.51971	31.6116	6.29689	25.7591	0	5.1868	42.6486	91.9233	0	13.5608
hsa-miR-938	TGCCCTTAAAGGTGAACCCAGT	0	0	0	0	0	0	0	0	0	0	0	13.3684	0	0	0	0	0	0	0	0	0
hsa-miR-939-5p	TGGGGAGCTGAGGCTCTGGGGGTG	102.848	223.709	81.1807	113.743	62.9799	232.603	75.373	32.92	82.196	172.962	121.933	70.1839	49.6753	46.7019	120.209	35.839	124.483	133.277	123.371	44.3871	79.5567
hsa-miR-939-3p_R+1	CCCTGGGCCTCTGCTCCCCAGT	0	0	13.8376	0	0	40.8627	0	4.80084	0	0	27.8704	0	13.5478	3.67319	15.0262	0	0	20.2581	0	17.7548	11.7527
hsa-mir-940-p5	GGAGCGGGGCCTGGGCAGCCC	0	0	0	0	0	0	0	3.42917	0	0	0	0	5.64492	0	0	0	0	0	9.67614	0	23.5054
hsa-miR-940_R+1	AAGGCAGGGCCCCCGCTCCCCT	12.6134	136.592	10.1476	74.4499	90.8364	209.553	48.0725	32.2342	83.6132	74.1266	25.2575	177.966	185.154	282.311	34.3455	128.526	228.219	281.481	188.685	79.8968	194.372
hsa-mir-941-3-p5	CATGTGCCCAGGGCCCGGGACAGCG	0	0	2.30627	0	0	0	0	0	0	0	0	0	2.82246	0	0	0	0	0	0	0	0
hsa-miR-941	CACCCGGCTGTGTGCACATGTGC	835.88	1005.08	434.963	680.907	475.377	410.723	260.541	231.126	300.086	388.951	519.086	576.093	556.025	367.581	516.256	622.24	338.006	486.194	447.521	438.323	396.88
hsa-mir-941-1-p5	CATGTGCCCAGGGCCCGGGACAGCG	0	0	2.30627	0	0	0	0	0	0	0	0	0	2.82246	0	0	0	0	0	0	0	0
hsa-miR-942-5p_R-1	TCTTCTCTGTTTTGGCCATGT	1127.44	729.207	1101.47	1291.5	1057.34	587.795	899.134	868.952	894.944	520.59	1300.33	981.74	783.515	1063.13	983.14	924.4	964.744	953.196	1127.27	798.968	1160.8
hsa-miR-942-3p	CACATGGCCGAAACAGAGAAGT	22.316	6.45316	39.6678	0	14.5338	0	12.4632	21.2609	4.25152	29.821	23.5156	20.8881	13.5478	8.9206	32.1989	0	5.1868	56.5094	52.0092	13.3161	54.2432
hsa-mir-943-p5	GTGGGGGACGTTTGCCGGTCACTG	0	5.37763	0	0	0	13.6209	0	0	0	0	0	0	0	0	0	0	9.50913	0	0	0	0
hsa-miR-943_L+1R+1	CCTGACTGTTGCCGTCCTCCAGT	0	0	0	0	0	27.2418	0	0	19.8404	0	0	9.19075	0	6.29689	0	0	9.50913	0	0	0	16.273
hsa-miR-944	AAATTATTGTACATCGGATGAG	0	0	4.61254	0	0	0	7.12186	4.80084	0	0	0	0	0	0	0	0	0	9.59593	0	0	0
hsa-miR-1178-3p	TTGCTCACTGTTCTTCCCTAG	0	0	0	0	0	0	0	0	0	0	0	0	0	0	0	0	4.32233	0	0	0	0
hsa-miR-1179_R+1	AAGCATTCTTTCATTGGTTGGT	20.3755	49.4742	13.8376	23.7826	0	26.1941	5.93488	14.4025	23.3833	14.4845	34.838	0	11.2898	8.39585	0	40.7823	6.05126	0	0	0	0
hsa-miR-1180-5p_R-1	GGACCCACCCGGCCGGGAAT	0	0	0	0	0	0	0	0	4.25152	0	0	0	11.2898	0	0	0	0	0	0	0	0
hsa-miR-1180-3p_R-2	TTTCCGGCTCGCGTGGGTGT	1498.08	3422.32	2098.71	1859.18	1314.1	1617.75	2077.21	812.027	1164.92	1375.18	3453.31	1268.32	768.839	555.701	961.674	603.084	970.796	2564.25	2531.52	1782.14	1675.21
hsa-miR-1185-5p_R+1	AGAGGATACCCTTTGTATGTTC	3.39591	0	0	14.4764	0	24.6224	24.0363	17.8317	35.075	0	7.83854	11.2796	7.90289	19.4154	11.8063	29.042	29.3919	13.3277	35.076	12.2065	7.68446
hsa-miR-1185-1-3p	ATATACAGGGGGAGACTCTTAT	66.948	35.4924	197.417	279.187	129.593	205.885	1195.28	494.143	905.573	215.563	343.154	762.833	184.025	395.13	115.916	918.839	595.617	373.175	358.017	294.065	343.992
hsa-miR-1185-2-3p_R+1	ATATACAGGGGGAGACTCTCATT	7.76209	0	17.5277	12.4083	0	5.76269	106.234	9.94459	44.6409	27.2649	0	27.5723	0	18.8907	0	41.4003	47.5456	62.9067	47.1712	43.2774	25.7655
hsa-miR-1193	GGGATGGTAGACCGGTGACGTGC	0	0	0	0	0	0	0	0	0	0	0	0	0	0	0	22.2449	0	0	0	0	0
cja-miR-1193_R+1	TAGGTCACCCGTTTGACTATCC	0	0	0	0	0	0	0	11.6592	4.25152	0	0	4.17762	0	0	0	0	0	0	0	0	0
hsa-miR-1197	TAGGACACATGGTCTACTTCT	7.76209	0	7.38006	66.1777	0	0	142.437	48.0084	69.4414	43.4535	38.3218	68.5129	9.03188	55.6225	0	192.789	56.1903	102.357	60.4759	11.0968	66.9
hsa-miR-1224-5p_R+2	GTGAGGACTCGGGAGGTGGAG	41.7212	98.9484	145.756	119.947	14.5338	76.4867	59.9423	30.8625	41.098	11.9284	119.32	30.9144	32.7406	14.6927	60.1046	22.2449	71.7507	155.667	163.285	0	71.4202
hsa-miR-1224-3p_R+2	CCCCACCTCCTCTCTCCTCAGTT	0	0	10.1476	0	0	0	0	0	0	0	0	0	0	4.72267	0	0	0	0	0	0	0
hsa-miR-1225-5p_R-1	GTGGGTACGGCCCAGTGGGGG	0	0	8.30257	0	0	0	0	0	4.25152	19.5967	0	0	0	0	0	0	0	0	0	0	0
hsa-miR-1226-5p	GTGAGGGCATGCAGGCCTGGATGGGG	11.6431	0	0	5.17013	14.5338	14.6687	16.0242	0	6.37728	0	0	10.8618	9.03188	0	0	0	14.6959	19.1919	0	13.3161	0
hsa-miR-1226-3p	TCACCAGCCCTGTGTTCCCTAG	51.4238	21.5105	27.6752	38.259	18.1673	81.7255	52.2269	46.6367	36.1379	51.9738	40.9346	35.092	0	91.8297	21.4659	71.6781	50.139	78.8999	42.3331	22.1935	35.2581
hsa-miR-1227-3p	CGTGCCACCCTTTTCCCCAG	0	26.8881	5.53505	0	0	0	0	0	0	0	0	7.51971	0	0	0	0	0	0	0	0	0
hsa-miR-1228-5p_R-1	GTGGGCGGGGGCAGGTGTGT	24.2565	106.477	46.1254	0	0	143.543	23.146	45.9509	9.92021	146.549	80.1273	74.3616	99.3507	3.67319	45.0785	13.5941	76.9375	218.574	226.18	390.606	125.663
hsa-miR-1228-3p_R+1	TCACACCTGCCTCGCCCCCCA	21.3457	50.5497	0	12.4083	0	0	7.71534	10.2875	0	6.81624	6.96759	10.0263	0	0	0	7.41497	27.6629	41.5824	0	0	27.1216
hsa-mir-1229-p5	GCGTGGGCTGGGGTTCAGGGA	0	16.1329	0	0	0	0	0	10.9733	0	0	0	7.51971	0	4.19793	0	0	0	0	0	0	0
hsa-miR-1229-3p	CTCTCACCACTGCCCTCCCACAG	8.73235	35.4924	0	0	0	0	16.6177	4.80084	26.9263	0	0	15.0394	14.6768	60.8699	0	16.0658	17.2893	36.2513	0	90.9935	26.2176
ppy-mir-1233-p5_1ss1GC	CGGGGAGCTGCAGGGCTGTGGGA	0	0	0	0	0	0	0	0	0	0	0	0	0	0	25.7591	0	6.91573	0	0	0	0
hsa-miR-1233-3p_L+1R-1	CTGAGCCCTGTCCTCCCGCA	0	0	0	0	0	0	0	0	0	0	0	0	0	0	0	0	0	9.59593	0	13.3161	0
hsa-miR-1234-3p_R-1	TCGGCCTGACCACCCACCCCA	15.5242	48.3987	10.1476	38.259	26.6453	90.1076	15.4307	34.2917	37.5551	34.0812	77.5145	15.8749	13.5478	19.4154	72.9842	27.1882	59.6482	23.4567	26.6094	0	0
hsa-miR-1236-5p_L+1R+1	GTGAGTGACAGGGGAAATGGGGAA	9.70261	24.7371	0	0	0	0	0	5.48667	0	0	0	0	0	0	0	0	0	0	0	24.4129	0
hsa-mir-1237-p3	CCCGGGGGCGGGGCCGAA	0	19.3595	0	0	0	0	0	0	0	0	14.8061	0	0	0	0	0	0	0	0	0	0
hsa-mir-1238-p5	TTGGGGCCATGGCGGGTGG	0	0	0	10.3403	0	0	0	0	0	0	0	0	0	0	0	0	0	0	0	0	0
hsa-miR-1238-3p_L+1R+1	CCTTCCTCGTCTGTCTGCCCCA	0	0	0	0	0	0	0	0	0	0	0	0	0	4.19793	0	0	11.2381	11.7284	0	0	0
hsa-mir-1244-4-p5	TTATTCCGAGCATTCCAGT	0	0	0	0	0	0	0	0	0	0	0	0	0	3.67319	0	0	0	0	0	0	0
hsa-miR-1244_L-1R-6	AGTAGTTGGTTTGTATGAG	0	0	0	0	0	0	0	0	0	0	0	0	0	0	0	0	4.32233	0	0	0	0
hsa-miR-1245b-5p_L+1R+1	GTAGGCCTTTAGATCACTTAAAA	0	0	0	0	0	0	0	0	0	0	0	0	0	0	0	0	6.91573	0	0	0	0
hsa-miR-1246_L-2R+1	TGGATTTTTGGAGCAGGG	69.3737	51.0875	126.845	116.328	241.019	23.5747	98.519	114.191	53.8526	18.7446	220.35	717.297	396.838	85.5328	707.302	272.5	58.7837	93.2938	128.814	345.11	221.041
hsa-miR-1247-5p	ACCCGTCCCGTTCGTCCCCGGA	8.73235	24.7371	47.0479	22.7486	202.262	35.6239	47.479	4.115	31.8864	24.7089	35.7089	25.9012	28.2246	9.44534	62.2512	27.1882	11.2381	13.8608	67.733	51.0452	77.7486
hsa-mir-1247-p3_1ss11TC	ACGTCGAGACCGGAGCGC	0	0	0	0	0	0	0	0	0	0	0	0	0	0	10.733	0	0	0	0	0	0
hsa-miR-1249-5p_R-6_1ss14TA	AGGAGGGAGGAGAAGGGC	0	0	5.53505	0	0	10.4776	0	7.54417	0	20.4487	0	0	0	0	0	0	0	20.2581	52.0092	0	20.7932
hsa-miR-1249-3p	ACGCCCTTCCCCCCCTTCTTCA	72.7696	224.785	55.3505	16.5444	37.5457	256.702	40.3572	48.6942	105.579	159.329	41.8056	182.98	79.0289	141.68	25.7591	223.685	124.483	149.27	113.695	93.2129	146.457
hsa-miR-1250-5p	ACGGTGCTGGATGTGGCCTTT	0	63.456	7.38006	18.6125	81.1472	73.3434	16.0242	25.3759	125.42	58.79	0	55.1445	51.9333	84.4833	15.0262	34.6032	36.3076	29.854	74.9901	17.7548	62.3797
hsa-miR-1255a	AGGATGAGCAAAGAAAGTAGATT	5.82157	10.7553	12.9151	24.8166	77.5137	0	44.5116	6.85834	11.3374	0	0	0	0	61.3947	0	93.923	0	0	19.3523	0	0
hsa-mir-1255a-p3	CTATCTTCTTTGCTCATCCTTG	0	8.60421	12.9151	45.4972	30.2788	0	7.12186	0	6.37728	0	0	0	7.90289	8.9206	0	7.41497	6.05126	66.1053	43.5426	33.2903	44.2986
hsa-miR-1255b-5p	CGGATGAGCAAAGAAAGTGGTT	41.2361	146.809	83.487	78.586	36.9401	71.2479	83.6818	21.2609	68.0243	14.0585	178.109	37.5985	34.434	22.8262	37.5654	10.5045	73.0474	30.9202	41.7283	31.071	10.3966
hsa-miR-1255b-2-3p_L-1	ACCACTTTCTTTGCTCATCCA	0	0	0	0	0	0	3.56093	0	0	0	0	0	0	0	0	0	0	0	0	0	0
hsa-miR-1256_L+2R-2	CCAGGCATTGACTTCTCACTAG	5.82157	0	0	0	14.5338	0	16.0242	0	0	0	0	15.0394	5.64492	14.6927	0	0	13.8315	0	0	0	0
hsa-mir-1256-p3	CTAAAGAGAAGTCAATGCATGA	0	22.586	21.2177	0	0	17.812	38.5767	43.8934	45.3495	0	0	10.8618	30.4826	103.899	34.3455	44.4898	22.4761	0	0	0	60.5716
hsa-miR-1258	AGTTAGGATTAGGTCGTGGAA	0	0	10.1476	0	0	0	0	0	11.3374	0	0	0	0	0	0	0	0	12.7946	0	0	13.5608
hsa-miR-1260a_R+3_1ss9TG	ATCCCACCGCTGCCACCAAAA	49.4833	50.5497	57.1955	78.586	59.3465	159.26	83.3851	44.5792	125.065	77.5347	43.5475	234.782	96.5282	163.982	40.7853	111.842	150.849	109.82	48.3807	150.916	47.0108
hsa-miR-1260b_1ss9AG	ATCCCACCGCTGCCACCAT	237.714	1079.83	397.601	350.535	370.613	1483.63	610.996	933.42	1112.83	690.996	381.476	1945.1	908.268	2824.42	326.282	1402.05	1263.42	2621.82	1661.88	741.264	1343.42
ptr-mir-1260b-p3_1ss4GA	GGTAGGGGCGGTGGGGCT	0	0	0	0	0	0	0	0	0	0	12.1933	0	0	0	0	0	0	0	0	0	0
hsa-miR-1262	ATGGGTGAATTTGTAGAAGGAT	0	0	0	0	0	0	0	0	0	0	0	0	0	0	0	9.88663	6.05126	0	0	0	0
hsa-mir-1263-p3_1ss8CA	ATGTTGCAATATTTTGGG	0	0	0	11.3743	0	0	0	0	0	0	0	0	0	0	0	0	0	0	0	0	0
hsa-miR-1264_R-1	CAAGTCTTATTTGAGCACCTGT	8.73235	0	0	0	0	0	4.7479	0	0	12.7804	0	4.17762	0	0	0	0	0	0	0	0	10.8486
hsa-miR-1266-5p	CCTCAGGGCTGTAGAACAGGGCT	4.8513	0	0	13.4423	18.1673	0	0	4.80084	0	0	0	7.51971	0	0	0	0	0	0	13.3047	22.1935	0
hsa-miR-1267	CCTGTTGAAGTGTAATCCCCA	7.76209	0	0	0	29.0677	0	0	0	6.37728	0	0	0	0	0	0	0	0	0	0	0	0
hsa-miR-1268b_R-2	CGGGCGTGGTGGTGGGGG	211.517	401.171	408.21	205.254	89.6253	563.172	81.3079	135.109	147.386	412.382	89.2723	219.743	159.751	113.869	88.0103	103.192	45.8167	137.542	189.289	254.116	74.5844
hsa-mir-1268b-p3_1ss1GA	AGTGCCTGTAATTCCAGC	4.8513	0	0	0	0	0	0	0	0	0	0	0	0	0	0	0	0	0	0	0	0
hsa-miR-1268a	CGGGCGTGGTGGTGGGGG	211.517	401.171	408.21	205.254	89.6253	563.172	81.3079	135.109	147.386	412.382	89.2723	219.743	159.751	113.869	88.0103	103.192	45.8167	137.542	189.289	254.116	74.5844
hsa-miR-1269a_R-3	CTGGACTGAGCCGTGCTAC	0	0	0	0	0	0	0	43.8934	0	0	0	0	0	0	0	0	0	0	0	0	0
hsa-miR-1270	CTGGAGATATGGAAGAGCTGTGT	104.788	138.743	81.1807	174.751	52.0795	39.815	56.9749	13.0308	162.266	76.6826	111.482	40.1051	117.414	111.77	40.7853	19.7733	64.835	57.5756	68.9425	26.6323	69.6121
hsa-miR-1271-5p	CTTGGCACCTAGCAAGCACTCA	299.811	139.818	285.977	381.556	112.637	271.371	532.359	530.835	705.752	851.177	263.898	522.202	486.592	640.184	264.031	410.295	244.644	312.401	214.085	166.452	526.159
hsa-miR-1271-3p_R-1_1ss21CT	AGTGCCTGCTATGTGCCAGGT	6.79183	0	0	19.6465	0	0	0	0	0	0	0	0	0	0	0	0	0	0	0	19.9742	0
hsa-miR-1273h-5p_R+2	CTGGGAGGTCAAGGCTGCAGTGT	80.5317	238.767	53.5055	73.4159	10.9004	243.081	170.331	128.251	393.974	388.525	41.8056	273.216	171.606	228.262	92.3035	207.619	146.959	222.839	302.379	162.013	243.19
hsa-miR-1273h-3p	CTGCAGACTCGACCTCCCAGGC	84.4127	295.77	84.8707	134.423	44.8126	730.291	232.647	351.147	469.793	370.633	97.5463	289.927	261.924	622.343	68.691	260.76	431.369	675.98	491.064	306.271	367.95
hsa-miR-1273c_R-1	GGCGACAAAACGAGACCCTGT	48.513	30.1147	62.7305	65.1437	31.49	123.636	88.4297	69.9551	65.8985	62.1981	50.5151	78.5392	47.4174	72.939	45.0785	108.753	120.161	88.4958	82.2472	55.4839	69.6121
hsa-mir-1273c-p3_1ss24GA	CAGAGTCTCGTTCTGTTGCCCAAA	98.9666	187.679	195.11	93.0624	174.406	201.17	123.149	158.771	122.94	192.133	151.981	125.328	194.75	163.982	247.932	106.281	154.739	108.754	156.028	132.052	244.999
hsa-miR-1275_R+2_1ss17CT	GTGGGGGAGAGGCTGTTTT	0	0	7.38006	0	0	26.1941	0	4.80084	0	23.8568	0	0	6.77391	9.97008	21.4659	6.17914	8.64466	0	0	0	21.6973
hsa-miR-1276_R+1	TAAAGAGCCCTGTGGAGACAA	0	0	0	6.20416	0	0	0	0	0	20.4487	0	10.8618	0	0	0	0	0	0	0	0	0
hsa-miR-1277-5p_L-3	TATATATATATATGTACGTAT	136.807	137.667	143.911	110.641	419.059	83.821	156.087	268.161	182.107	144.845	155.029	295.775	146.768	748.281	188.9	573.424	230.812	67.1715	152.399	208.619	118.431
hsa-miR-1277-3p_R-1	TACGTAGATATATATGTATTT	216.368	158.102	125.461	176.819	254.342	134.114	252.826	201.635	229.582	241.124	175.932	121.986	206.604	507.424	221.099	386.814	287.003	157.8	172.961	181.987	142.84
hsa-miR-1278_R-2	TAGTACTGTGCATATCATCT	8.73235	0	25.8302	12.4083	0	0	0	7.54417	0	0	8.70949	0	0	16.7917	12.8796	0	24.2051	0	0	0	11.7527
hsa-miR-1283	TCTACAAAGGAAAGCGCTTTCT	87.4205	8.60421	37.3616	19.1295	3.02788	14.6687	5.63814	15.0883	4.9601	5.11218	16.9835	9.19075	14.6768	12.5938	0	0	5.1868	12.7946	0	0	0
hsa-miR-1284_R-1	TCTATACAGACCCTGGCTTTT	58.2157	125.837	81.1807	110.641	70.2468	34.5762	81.9014	57.61	70.15	67.3103	124.546	78.5392	106.125	40.4051	98.7433	33.3674	56.1903	107.688	79.8281	110.968	99.4459
hsa-mir-1284-p3	GAAAGCCCATGTTTGTATTGGA	0	0	0	0	0	0	0	0	0	8.52029	0	0	0	0	0	0	0	0	0	0	0
hsa-mir-1285-1-p5_1ss12AG	AGGCTGGTCTCGAACTCC	92.1748	434.512	118.081	98.2325	96.8922	229.46	102.673	85.7292	72.9844	477.136	258.672	210.552	196.443	73.9885	343.455	45.7257	70.8862	88.4958	64.1044	215.277	65.0919
hsa-miR-1285-3p_R-2	TCTGGGCAACAAAGTGAGAC	341.047	464.089	323.8	342.263	135.043	298.088	344.223	121.736	247.297	151.661	268.252	181.309	158.058	137.744	350.968	87.1259	185.86	231.902	272.141	118.735	224.205
hsa-mir-1285-2-p5_1ss17CG	GAGGCCGAGGCTGGTGGATC	4.8513	0	0	0	0	0	0	9.60167	0	0	0	11.6973	0	0	12.8796	0	0	0	0	0	0
hsa-miR-1287-5p	TGCTGGATCAGTGGTTCGAGTC	215.398	482.911	186.347	162.342	340.334	736.577	387.548	308.625	910.533	329.735	269.123	444.498	345.469	417.169	253.298	261.996	344.058	239.898	540.654	335.123	340.828
hsa-miR-1287-3p_R+1	CTCTAGCCACAGATGCAGTGATT	0	0	0	0	0	0	0	0	9.21162	0	0	0	0	13.1185	12.8796	0	0	0	0	0	35.2581
hsa-miR-1288-3p_R-1	TGGACTGCCCTGATCTGGAG	8.73235	0	0	0	0	30.3851	0	0	0	0	0	0	0	0	0	0	0	0	0	0	0
hsa-miR-1289_R-1	TGGAGTCCAGGAATCTGCATTT	10.6729	13.9818	13.8376	13.9594	0	0	9.19906	0	6.37728	14.9105	0	0	3.38695	1.31185	0	0	0	0	0	0	18.0811
hsa-mir-1289-1-p5	AATGCAGACTCTTGGTTTCCA	0	0	0	0	0	0	0	0	0	0	0	0	0	3.14845	0	0	0	0	0	24.4129	0
hsa-miR-1290_1ss13TG	TGGATTTTTGGAGCAGGGA	103.333	98.4106	173.893	154.587	194.995	35.1	109.202	177.288	54.5611	82.6469	314.413	1251.2	339.26	99.7008	739.501	253.963	55.3258	214.842	165.099	669.135	243.642
hsa-miR-1291_L+1R+1	GTGGCCCTGACTGAAGACCAGCAGTT	20.3755	19.3595	0	5.17013	44.8126	0	4.7479	4.115	0	0	7.83854	77.7037	19.1927	2.6237	120.209	7.41497	17.2893	0	39.9141	86.5548	40.6824
hsa-mir-1291-p3	GTTTCAAGCAGAGGCCTAAAGGA	0	0	0	0	8.47806	0	0	0	0	0	0	12.5328	0	0	19.3193	0	5.1868	0	0	0	0
hsa-miR-1292-5p_R-3	TGGGAACGGGTTCCGGCAGACG	110.61	179.613	155.904	192.329	134.438	328.997	80.1209	94.6451	172.895	219.824	209.899	117.809	144.51	108.621	126.649	46.9615	171.164	201.515	180.218	66.5806	196.18
hsa-miR-1293_L+3R-1	TTCTGGGTGGTCTGGAGATTTGTG	0	0	0	0	0	0	0	0	0	7.66826	0	0	0	0	0	0	0	0	0	0	0
hsa-mir-1293-p3	ACAAATCTCCGGACCACTTAG	0	0	0	10.3403	0	0	0	0	0	0	0	0	0	0	0	0	0	0	0	0	0
hsa-miR-1294_R-2	TGTGAGGTTGGCATTGTTGT	139.718	321.582	207.564	167.512	174.406	93.2509	255.793	111.105	177.147	134.621	260.414	137.861	102.738	97.6018	79.4239	53.1406	115.838	171.661	147.561	79.8968	336.308
hsa-mir-1294-p3	ACAACAGTGCCAACCTCACAGG	13.5837	0	0	0	0	24.0985	0	12.345	5.66869	0	0	0	0	9.97008	25.7591	0	0	0	0	0	17.177
hsa-miR-1295a	TTAGGCCGCAGATCTGGGTGA	0	0	12.9151	0	19.3784	0	12.4632	0	0	0	30.4832	0	10.1609	0	0	0	0	20.2581	33.8665	0	0
hsa-miR-1295b-3p_L-1	ATAGGCCACGGATCTGGGCAA	0	0	0	0	0	0	0	0	0	0	0	0	0	0	0	0	13.8315	0	0	0	0
hsa-miR-1296-5p_R-2	TTAGGGCCCTGGCTCCATCT	566.632	749.642	593.173	722.785	664.923	716.67	810.111	891.584	773.776	778.755	636.664	688.471	806.095	1310.8	646.125	1217.29	1420.32	1057.68	1014.79	661.368	861.563
hsa-miR-1296-3p_L-1	AGTGGGGCTTCGACCCTAACC	0	0	0	0	0	20.9553	0	0	0	0	13.0642	0	0	0	0	0	0	0	0	0	0
hsa-miR-1298-5p	TTCATTCGGCTGTCCAGATGTA	5.82157	12.9063	6.45756	11.3743	0	0	0	0	7.08586	5.96421	35.7089	0	15.8058	0	0	0	0	0	0	35.5097	0
hsa-miR-1299	TTCTGGAATTCTGTGTGAGGGA	7.76209	18.2839	59.963	26.8847	0	0	59.9423	63.7826	0	47.7136	44.4184	29.2433	28.2246	19.9402	36.4921	0	49.2746	26.6554	0	0	65.0919
hsa-miR-1301-5p_L+3R-1	GGTCGCTCTAGGCACCGCAGC	0	0	0	0	0	0	13.6502	0	0	0	0	0	0	2.6237	0	0	0	0	0	0	0
hsa-miR-1301-3p_R+1	TTGCAGCTGCCTGGGAGTGACTTCT	983.845	1690.73	983.393	1074.35	729.114	2220.21	1989.37	2176.15	4285.53	2150.52	1098.27	2990.34	2333.61	4922.59	1504.76	3328.09	3178.64	3387.36	3656.37	1948.59	3620.74
hsa-miR-1302_R-1	TTGGGACATACTTATGCTAA	0	0	0	0	0	0	0.37093	0	0	0	0	0	0	0	0	0	0	0	0	0	0
hsa-mir-1302-1-p5_1ss9AG	GAATTTCAGGTAAACAATGAAT	0	0	0	0	0	0	13.6502	5.48667	0	0	0	0	11.2898	45.1277	0	0	9.50913	10.6621	30.2379	19.9742	22.6013
ptr-mir-1302-4-p3	TTGGTTGTTTATCTGAGATTCAAA	0	0	0	0	0	0	0.37093	0	0	0	6.09665	0	0	0	0	0	0	0	0	0	0
hsa-mir-1302-3-p3	TTGGTTGTTTATCTGAGATTCAAA	0	0	0	0	0	0	0.37093	0	0	0	6.09665	0	0	0	0	0	0	0	0	0	0
hsa-mir-1303-p5_1ss3GA	TGAGCAACATAGCGAGAC	0	33.3413	12.9151	0	0	63.9135	11.2763	0	4.25152	10.2244	15.6771	0	6.77391	0	0	0	6.91573	23.4567	8.46662	0	8.13648
hsa-miR-1303_R-2	TTTAGAGACGGGGTCTTGCT	121.283	216.181	151.291	383.624	356.684	69.1523	81.9014	159.113	226.748	188.298	492.957	100.263	55.3203	52.9988	214.659	269.411	258.475	199.382	157.237	173.11	215.165
hsa-mir-1304-p5	CGGTTTGAGGCTACAGTGAGAT	175.617	157.027	205.719	169.58	164.717	103.729	259.948	133.738	167.935	54.5299	302.219	137.026	173.864	207.273	79.4239	189.082	218.71	143.939	260.046	108.748	389.647
hsa-miR-1304-3p_1ss13CA	TCTCACTGTAGCATCGAACCCC	133.896	87.1176	107.011	96.1645	146.549	129.923	183.981	208.493	238.085	180.63	149.803	218.907	125.317	373.616	38.6387	264.467	210.93	221.773	463.245	97.6516	337.212
hsa-mir-1305-p5_1ss2TC	TCAGTTTTGAATGTTTATT	0	0	0	0	0	0	0	0	0	0	0	0	0	0	23.6125	0	0	0	0	0	0
hsa-miR-1306-5p_R-2	CCACCTCCCCTGCAAACGTC	89.264	195.746	119.004	141.662	156.239	230.508	172.705	90.5301	70.8586	160.182	256.93	142.039	94.8347	118.067	118.063	202.676	124.483	106.621	45.9617	126.503	226.917
hsa-miR-1306-3p_R+3	ACGTTGGCTCTGGTGGTGATG	60.1562	209.728	90.4058	77.552	119.904	251.463	170.331	73.3842	191.318	150.809	160.255	116.973	154.671	161.62	15.0262	166.837	121.025	139.674	233.437	190.865	188.947
hsa-miR-1307-5p	TCGACCGGACCTCGACCGGCT	4312.81	10318.6	7302.57	4171.26	4899.11	20081.4	11993.2	12336.1	21872.6	14527.1	6874.4	12847.8	12861.4	23262.3	6343.18	13166.5	11423.1	15434.5	17786	12435	11938
hsa-miR-1307-3p_R+1	ACTCGGCGTGGCGTCGGTCGTGG	3142.67	10566	5234.31	4062.69	3631.03	17831.9	9753.98	8305.45	16931.7	12214.7	6071.39	9465.64	8552.06	14306.5	5525.33	12211.2	10476.5	10332.7	11685.1	6544.88	8866.05
hsa-miR-1323	TCAAAACTGAGGGGCATTTTCT	514.238	24.7371	440.959	299.868	157.45	33.5284	73.5925	208.493	184.232	60.4941	172.448	86.8944	230.313	64.5431	64.3978	54.3765	86.4466	63.9729	70.152	166.452	15.3689
hsa-miR-1343-5p_R-2_1ss19TC	TGGGGAGCGGCCCCCGGGCG	0	12.9063	0	0	0	29.3374	0	17.8317	0	12.7804	0	0	0	0	0	0	0	0	0	0	0
hsa-miR-1343-3p_R-1	CTCCTGGGGCCCGCACTCTCG	28.1376	60.2295	5.53505	13.4423	0	70.2001	78.3404	52.8092	58.8127	90.3151	77.5145	41.7762	0	124.888	0	43.254	73.4796	73.5688	158.447	37.729	115.719
hsa-miR-1468-5p_R+1	CTCCGTTTGCCTGTTTCGCTGA	107.699	55.9273	48.8929	94.0964	26.6453	134.114	92.5841	98.0742	141.009	122.692	80.1273	142.874	102.738	105.998	10.733	59.3198	159.926	66.1053	32.657	95.4323	81.3648
hsa-mir-1469-p5_1ss5GC	CGCGCGGCGCGGGCTCCGG	0	0	0	0	0	0	0	0	0	14.4845	7.83854	0	0	0	0	0	0	0	0	0	0
hsa-miR-1537-5p_L-2R+3	CTGTAATTAGTCAGTTTTCTGTA	0	0	0	0	0	8.3821	0	0	0	4.26015	0	0	0	0	0	0	12.1025	0	0	0	0
hsa-miR-1537-3p	AAAACCGTCTAGTTACAGTTGT	0	11.8308	43.3579	0	0	18.8597	0	0	0	41.7494	0	0	24.8377	0	0	23.4807	5.1868	0	0	33.2903	0
hsa-mir-1538-p5_1ss23CA	AACAGCAGCAACATGGGCCTCGA	0	21.5105	0	10.3403	0	0	2.96744	0	0	0	0	0	0	0	12.8796	0	6.05126	0	0	0	0
hsa-miR-1538	CGGCCCGGGCTGCTGCTGTTCCT	32.9889	53.7763	0	16.5444	0	74.3911	27.3005	30.8625	29.052	5.96421	10.4514	19.217	0	56.672	60.1046	22.2449	31.1208	129.012	0	0	34.354
hsa-mir-1587-p5_1ss14TC	GGGCTGGGCTGGGCTGGGCA	4.8513	10.7553	0	0	0	0	0	0	0	0	0	4.59538	0	0	0	0	0	0	0	0	0
hsa-mir-1827-p3_1ss15TG	AAAGGCTGAGGCAGGAGA	0	0	0	0	0	0	0	0	0	6.81624	0	7.51971	0	0	0	0	0	0	0	17.7548	0
rno-miR-1843b-5p_L+1R-2_1ss19AG	TATGGAGGTCTCTGTCTGGCTT	358.997	321.582	318.265	409.475	124.749	392.911	675.389	746.873	962.26	420.05	385.831	723.563	544.171	1272.5	356.334	580.839	742.577	910.547	1013.58	279.639	686.177
rno-miR-1843b-3p_R+1	TCTGATCGTTCCCCTCCATACA	507.446	479.685	486.162	370.182	467.505	421.201	833.851	969.083	1335.69	823.912	620.116	957.509	695.455	1707.51	495.863	889.797	995.865	696.238	898.671	721.29	803.704
hsa-miR-1908-5p_R-1	CGGCGGGGACGGCGATTGGT	640.372	1378.82	471.402	524.252	566.819	2468.53	1233.86	1720.76	1353.4	1365.8	623.6	1796.37	1833.47	2754.37	854.344	2183.71	1785.99	2940.62	2714.16	1147.41	2774.54
hsa-miR-1908-3p_R+1	CCGGCCGCCGGCTCCGCCCCGT	0	0	0	0	0	17.812	0	3.42917	0	0	0	0	0	38.3061	0	46.9615	5.1868	86.3634	16.9332	0	59.6675
hsa-miR-1909-5p_L+1R+1	GTGAGTGCCGGTGCCTGCCCTGT	7.76209	7.52868	0	0	0	0	5.93488	4.115	8.50303	0	0	0	7.90289	0	0	0	0	6.39729	0	0	0
hsa-miR-1909-3p_R+1	CGCAGGGGCCGGGTGCTCACCGA	0	0	0	0	0	0	0	0	0	0	0	0	0	0	0	0	0	0	0	0	18.9851
hsa-miR-1910-5p_R-1	CCAGTCCTGTGCCTGCCGCC	0	0	0	0	0	0	0	7.54417	0	12.7804	6.96759	0	0	0	23.6125	0	0	0	15.7237	0	0
hsa-miR-1910-3p	GAGGCAGAAGCAGGATGACA	0	0	0	0	0	0	0	0	9.21162	0	0	0	0	0	0	0	0	0	0	0	0
hsa-miR-1911-5p_1ss23GA	TGAGTACCGCCATGTCTGTTGGA	0	0	0	12.4083	0	0	0	0	0	0	6.09665	0	0	3.14845	0	0	0	0	0	0	0
hsa-miR-1912-3p	TACCCAGAGCATGCAGTGTGAA	0	0	0	0	0	0	4.15442	0	0	0	0	0	0	0	0	0	0	0	0	0	0
hsa-mir-1913-p5_1ss22GT	CCGGCAGAGGAGGCTGCAGAGT	0	13.9818	0	0	0	0	0	0	0	23.8568	0	0	0	2.6237	0	0	0	0	24.1903	0	0
hsa-miR-1913_R-2	TCTGCCCCCTCCGCTGCTGC	0	0	0	0	0	13.6209	0	0	0	0	0	0	0	0	0	0	0	0	0	0	0
hsa-miR-1914-5p_R+1	CCCTGTGCCCGGCCCACTTCTGC	0	0	0	0	0	0	3.56093	6.1725	0	16.1886	0	11.6973	14.6768	14.168	30.0523	27.1882	0	34.1189	0	0	10.8486
hsa-miR-1914-3p_1ss22GT	GGAGGGGTCCCGCACTGGGAGT	4.8513	0	0	0	0	16.7642	8.90232	0	0	0	0	0	0	11.5443	0	0	0	0	24.1903	26.6323	0
hsa-mir-1972-2-p5_1ss16TC	ATGTGCCACCACACCCGGC	0	0	0	0	0	0	0	0	0	0	0	5.84866	0	0	0	0	0	0	0	0	0
hsa-miR-1972_L-1R+4_1ss3AC	CCGGCCAGGCACAGTGGCTCATGCC	0	0	9.22508	8.27221	0	0	0	0	7.08586	9.37232	0	0	0	2.88608	0	0	0	0	0	0	3.16419
hsa-miR-1973_L+3	CTAACCGTGCAAAGGTAGCATA	0	0	0	8.27221	0	0	0	0	7.08586	0	0	16.7105	0	2.6237	0	0	0	25.5892	0	0	0
ppy-mir-1976-p5	TGGCAGCAAGGAAGGCAGGGGT	37.8402	48.3987	12.9151	87.8923	0	6.28658	35.6093	45.265	19.8404	23.8568	69.6759	33.4209	5.64492	6.29689	47.2251	17.3016	41.4944	21.3243	20.5618	0	0
hsa-miR-1976_R+2	CCTCCTGCCCTCCTTGCTGTAG	316.305	468.929	310.885	390.862	318.533	419.105	363.215	219.467	195.57	287.986	435.475	311.65	203.217	169.491	225.392	280.533	178.08	299.606	286.656	201.961	365.238
hsa-miR-2110_R+1	TTGGGGAAACGGCCGCTGAGTGA	1759.08	3487.93	2345.02	1866.42	1191.77	4271.73	1953.17	1109.68	2632.4	2425.73	2314.11	1652.66	1753.31	1775.2	1350.21	1534.9	2046.19	3218.9	3747.08	1717.78	2289.06
hsa-mir-2110-p3	CACCGCGGTCTTTTCCTCCCACT	111.58	46.2476	91.3283	89.9603	94.4699	25.1463	86.6493	109.733	120.46	69.8664	128.901	149.559	120.801	166.343	176.021	129.762	108.923	229.236	120.952	55.4839	129.28
hsa-miR-2114-5p_R-1	TAGTCCCTTCCTTGAAGCGGT	0	0	0	0	0	0	0	3.42917	0	0	0	0	0	0	0	0	9.50913	0	0	0	0
hsa-miR-2114-3p_R+1	CGAGCCTCAAGCAAGGGACTTC	0	17.2084	0	0	0	0	2.96744	4.80084	0	11.0764	0	0	0	3.67319	0	0	0	0	0	17.7548	0
hsa-miR-2115-5p_R-1	AGCTTCCATGACTCCTGATGG	24.2565	12.9063	15.6826	9.30624	0	0	0	0	8.50303	8.52029	0	22.5591	7.90289	0	17.1727	0	0	0	12.0952	0	0
hsa-miR-2115-3p_R+1	CATCAGAATTCATGGAGGCTAGA	32.0186	0	12.9151	16.5444	0	0	14.2437	3.42917	4.9601	69.8664	4.35475	0	0	17.3165	21.4659	0	32.8497	0	33.8665	0	0
hsa-miR-2116-5p	GGTTCTTAGCATAGGAGGTCT	9.70261	29.0392	6.45756	15.5104	0	0	0	0	8.50303	0	0	0	0	0	0	0	0	0	0	0	0
hsa-miR-2116-3p_L+1R-1	TCCTCCCATGCCAAGAACTCC	68.8885	0	48.8929	26.8847	47.2349	82.7732	49.2595	27.4334	94.242	40.0454	67.0631	38.4341	29.3536	5.24741	0	0	39.7654	58.6418	74.9901	0	33.45
hsa-miR-2276-5p_L+1R-2	CGCCCTCTGTCACCTTGCAGA	0	0	0	9.30624	0	0	0	3.42917	8.50303	0	0	0	0	0	0	0	0	0	0	0	0
hsa-miR-2276-3p	TCTGCAAGTGTCAGAGGCGAGG	17.4647	73.1358	7.38006	8.27221	0	25.1463	22.5525	13.7167	26.9263	15.3365	17.419	5.84866	19.1927	8.9206	23.6125	21.0091	9.50913	18.1256	0	0	8.13648
hsa-miR-2277-5p_R-1	AGCGCGGGCTGAGCGCTGCCAGT	42.6915	49.4742	39.6678	66.1777	0	106.872	57.5683	65.1542	70.8586	63.0502	97.5463	91.072	109.512	66.1174	32.1989	158.186	127.941	51.1783	70.152	135.381	94.0216
hsa-miR-2277-3p_R+1	TGACAGCGCCCTGCCTGGCTCG	19.4052	81.74	33.2103	8.27221	23.0119	112.111	55.1944	45.265	92.8248	36.6373	74.0307	48.4603	59.8362	50.3751	94.4501	35.839	12.967	125.813	49.5902	55.4839	77.7486
hsa-miR-2278_R+1	GAGAGCAGTGTGTGTTGCCTGGA	0	55.9273	26.7527	0	46.0238	85.9165	16.0242	16.46	17.0061	27.2649	68.805	44.2827	24.8377	31.4845	0	25.9524	39.7654	0	55.6378	42.1677	9.94459
hsa-mir-2278-p3	CAGACAGCTTGCACTGACTCCA	0	0	0	0	0	0	0	0	7.08586	17.0406	0	0	0	16.7917	0	0	0	0	14.5142	0	0
hsa-miR-2355-5p_R+1	ATCCCCAGATACAATGGACAAT	289.138	219.407	114.391	244.03	90.8364	165.546	419.003	418.359	742.598	574.268	124.546	455.36	598.362	1465.6	268.324	532.642	481.508	498.988	516.464	521.548	479.148
hsa-miR-2355-3p_L-2R+2	TGTCCTTGCTGTTTGGAGATAA	160.093	161.329	167.896	140.628	87.203	384.529	387.548	348.404	573.246	615.165	146.319	454.525	432.401	1259.38	214.659	385.579	461.625	398.764	693.053	375.071	317.323
hsa-miR-2467-5p_R-1	TGAGGCTCTGTTAGCCTTGGCT	0	0	0	0	0	0	0	9.60167	4.9601	0	0	0	0	0	0	0	0	0	13.3047	0	0
hsa-miR-2467-3p	AGCAGAGGCAGAGAGGCTCAGG	0	0	0	0	0	0	0	0	0	19.5967	0	0	0	2.6237	0	0	4.32233	0	0	0	0
hsa-miR-2681-5p_L-1R+2	TTTTACCACCTCCAGGAGACTGT	0	0	0	0	0	0	0	0	0	0	0	0	0	0	15.0262	0	0	0	0	0	0
hsa-miR-2681-3p_R+1	TATCATGGAGTTGGTAAAGCACT	0	0	0	0	0	0	0	4.80084	0	0	0	0	0	0	0	14.8299	0	0	0	0	0
hsa-miR-2682-5p_R+1	CAGGCAGTGACTGTTCAGACGTCT	0	0	0	0	0	0	2.96744	0	0	0	0	0	0	0	0	0	0	0	0	0	0
hsa-mir-2861-p3_1ss5TC	GCGGCGGGCGGCGGGCGG	0	0	0	0	0	13.6209	4.15442	5.48667	0	0	0	0	5.64492	0	0	0	0	0	0	0	0
hsa-miR-3064-5p	TCTGGCTGTTGTGGTGTGCAA	25.2268	12.9063	17.5277	26.8847	0	23.0508	20.7721	21.2609	29.7606	19.5967	0	29.2433	22.5797	40.9298	0	17.3016	52.7324	0	49.5902	99.871	58.7635
hsa-miR-3064-3p_L+1R-3	TTTGCCACACTGCAACACCTT	49.4833	18.2839	0	58.9395	71.458	19.9075	10.6828	27.4334	12.046	16.1886	14.8061	25.0657	5.64492	17.3165	30.0523	17.3016	36.3076	0	13.3047	42.1677	0
hsa-miR-3065-5p	TCAACAAAATCACTGATGCTGGA	52.3941	132.29	53.5055	96.1645	115.059	75.4389	58.7553	58.2959	84.3218	163.59	66.1921	51.8024	99.3507	165.818	77.2774	77.8572	155.604	89.562	43.5426	37.729	75.9405
hsa-miR-3065-3p	TCAGCACCAGGATATTGTTGGAG	27.1673	17.2084	5.53505	38.259	18.1673	0	18.3981	20.575	29.7606	22.1528	35.7089	31.7499	28.2246	49.8504	19.3193	11.1225	30.2563	0	15.7237	24.4129	36.1621
hsa-miR-3074-5p_R+1	GTTCCTGCTGAACTGAGCCAGT	28.1376	77.4379	23.0627	0	0	118.397	73.5925	86.4151	143.134	73.2745	35.7089	50.9669	74.513	123.839	32.1989	65.4989	71.7507	49.0459	77.4091	66.5806	84.981
hsa-miR-3074-3p_R+1	GATATCAGCTCAGTAGGCACCGT	10.6729	0	11.0701	12.4083	21.8007	0	8.90232	8.23001	17.0061	17.0406	57.4827	34.2564	15.8058	38.3061	0	29.6599	58.7837	0	0	44.3871	14.4649
hsa-miR-3085-5p_L+1R-2	AAGGTGCCATTCTGAGGGCCAGGA	6.79183	0	0	0	0	0	0	0	0	0	0	0	0	0	0	0	0	0	0	0	0
hsa-miR-3085-3p	TCTGGCTGCTATGGCCCCCTC	6.79183	22.586	14.7601	0	0	29.3374	0	6.1725	0	0	0	10.0263	10.1609	0	12.8796	0	0	0	10.8857	37.729	12.6568
hsa-miR-3115	ATATGGGTTTACTAGTTGGT	8.73235	0	0	22.7486	0	0	0	4.115	5.66869	0	0	20.8881	0	19.9402	0	0	9.50913	21.3243	0	0	31.6419
hsa-miR-3116_R-1	TGCCTGGAACATAGTAGGGAC	0	0	0	0	0	0	0	0	0	0	0	7.93747	0	0	0	0	0	0	0	0	0
hsa-miR-3117-3p_L-1R+2	TAGGACTCATATAGTGCCAGGT	5.82157	0	8.30257	25.8507	0	0	4.7479	0	5.66869	24.7089	18.2899	0	0	0	0	0	14.6959	0	0	33.2903	0
hsa-miR-3118_R-2_1ss9CG	TGTGACTGGATTATGAAAATT	0	0	0	0	0	0	0	0	0	0	0	0	0	0	0	0	4.75456	0	0	0	0
hsa-miR-3120-5p_R-1	CCTGTCTGTGCCTGCTGTAC	0	15.0574	0	13.4423	0	0	36.7963	19.2033	14.1717	0	0	24.2302	41.7724	43.5535	21.4659	35.839	57.9192	9.59593	35.076	0	45.2027
hsa-miR-3120-3p_R+1	CACAGCAAGTGTAGACAGGCAT	60.1562	167.782	89.4833	41.3611	0	352.048	205.347	259.245	441.449	295.654	102.772	340.893	225.797	781.339	15.0262	344.796	424.453	278.282	162.075	130.942	254.039
hsa-miR-3121-3p	TAAATAGAGTAGGCAAAGGACA	0	0	11.0701	0	0	0	0	7.54417	4.25152	0	0	0	9.03188	2.6237	0	0	0	0	0	0	0
hsa-miR-3122_R-1	GTTGGGACAAGAGGACGGTCT	6.79183	0	0	0	0	0	0	0	0	0	23.5156	0	24.8377	0	0	0	0	0	0	0	0
hsa-miR-3124-5p	TTCGCGGGCGAAGGCAAAGTC	15.5242	0	37.8228	48.5993	0	0	11.2763	0	41.8066	15.3365	46.1603	48.4603	33.8695	26.237	30.0523	60.5556	67.4284	71.4364	0	0	31.6419
hsa-miR-3125	TAGAGGAAGCTGTGGAGAGA	0	0	14.7601	0	0	0	0	0	0	0	0	9.19075	5.64492	0	0	0	0	0	0	19.9742	0
hsa-miR-3127-5p	ATCAGGGCTTGTGGAATGGGAAG	13.5837	0	15.6826	14.4764	0	0	18.9916	8.23001	29.7606	11.9284	13.9352	9.19075	11.2898	17.3165	0	0	12.1025	0	19.3523	0	18.9851
hsa-miR-3127-3p	TCCCCTTCTGCAGGCCTGCTGG	8.73235	81.74	0	8.27221	0	0	20.1786	12.345	29.052	40.8974	0	20.8881	0	10.4948	0	24.7166	19.8827	0	7.2571	24.4129	0
hsa-miR-3128_L-2R+1	TGGCAAGTAAAAAACTCTCATT	4.8513	0	9.22508	6.20416	0	0	16.0242	9.60167	13.4631	0	23.5156	0	0	15.7422	0	0	8.64466	0	0	0	0
hsa-miR-3129-3p_L-1R+1	AACTAATCTCTACACTGCTGCC	0	0	0	11.3743	0	0	4.15442	0	0	0	0	0	0	0	0	0	0	0	0	0	0
hsa-miR-3130-5p_R+1_1ss12CT	TACCCAGTCTCTGGTGCAGCCT	6.3067	24.1993	10.1476	3.61909	0	9.42986	5.34139	0	0	7.66826	3.04832	0	7.90289	15.2175	5.36648	19.1553	0	12.7946	0	12.2065	10.3966
hsa-miR-3130-3p	GCTGCACCGGAGACTGGGTAA	4.36617	12.9063	15.6826	0	0	0	0	9.94459	0	0	13.9352	10.444	7.90289	3.67319	0	0	7.7802	28.7878	5.44283	0	11.7527
hsa-miR-3131_R+1	TCGAGGACTGGTGGAAGGGCCTTT	0	0	0	0	0	0	0	0	0	0	0	0	0	0	0	0	9.50913	0	0	0	0
hsa-mir-3132-p3_1ss8CG	CCTTGAGGCCTCCCTCTCTCAT	0	0	0	0	0	0	0	0	0	0	0	0	0	0	0	0	4.32233	0	0	0	0
hsa-miR-3133_L-1	AAAGAACTCTTAAAACCCAAT	5.82157	0	8.30257	0	0	0	8.30883	8.23001	0	23.0048	0	11.6973	6.77391	5.77215	0	0	6.05126	0	0	0	0
hsa-mir-3133-p3	TTGAGTTTTAAGAGTTCTTT	0	0	4.61254	0	0	0	0	0	0	0	0	0	0	0	0	0	0	0	0	0	0
hsa-mir-3134-p3	ATATGATGGATAAAAGACTACA	0	0	0	0	0	0	0	0	0	0	0	0	0	3.14845	0	0	0	0	0	0	0
hsa-miR-3135a_R+1	TGCCTAGGCTGAGACTGCAGTGT	25.2268	59.1539	0	0	0	0	18.9916	0	10.6288	15.3365	35.7089	5.84866	9.03188	16.7917	0	16.0658	33.7142	23.4567	24.1903	0	26.2176
hsa-mir-3135a-p3_1ss12CG	TTCACTGCAGCGTTGACCTC	0	0	0	0	0	0	0	0	0	0	0	0	0	3.67319	0	0	0	0	0	0	0
hsa-miR-3135b_R-2_1ss8GC	GGCTGGACCGAGTGCAGTGG	0	0	0	0	0	0	0	0	0	0	0	4.17762	0	4.72267	0	0	0	0	0	0	0
hsa-mir-3135b-p3_1ss13CT	AGCTCACTGCAGTCTCGAAC	5.82157	0	0	0	0	0	0	0	0	0	0	0	0	0	0	0	0	0	0	0	0
hsa-miR-3136-5p	CTGACTGAATAGGTAGGGTCATT	13.5837	0	8.30257	17.5785	0	31.4329	13.0567	15.7742	20.549	0	35.7089	26.7367	16.9348	23.6133	40.7853	18.5374	29.3919	0	7.2571	0	0
hsa-miR-3137_R-2_1ss22GT	TCTGTAGCCTGGGAGCAATGGT	0	0	0	0	0	0	2.96744	0	0	0	0	0	0	0	0	0	0	0	0	0	0
hsa-mir-3138-p5	ACTTCCCCCACCTCACTGCCC	0	0	0	0	0	25.1463	0	0	4.25152	0	0	0	0	0	0	16.0658	0	0	10.8857	0	18.0811
hsa-miR-3138_L-5R+2	ACAGTGAGGTAGAGGGAGTGC	23.2863	65.6071	30.4428	28.9527	47.2349	108.967	67.6576	36.3492	117.625	111.616	57.4827	19.217	27.0956	115.968	0	117.404	126.212	203.647	171.751	53.2645	54.2432
hsa-miR-3139_R-1	TAGGAGCTCAACAGATGCCTGT	10.6729	0	5.53505	13.4423	0	0	5.34139	0	0	0	0	0	0	7.34637	0	0	0	0	0	0	11.7527
hsa-miR-3140-5p	ACCTGAATTACCAAAAGCTTT	17.4647	0	0	18.6125	0	6.28658	5.34139	6.85834	0	0	15.6771	0	15.8058	0	0	0	0	0	0	0	14.4649
hsa-miR-3140-3p_R-1	AGCTTTTGGGAATTCAGGTAG	38.8104	18.2839	64.5756	48.5993	37.5457	0	39.7637	6.1725	26.9263	40.0454	47.0313	10.0263	11.2898	38.3061	25.7591	0	21.6117	21.3243	20.5618	24.4129	58.7635
hsa-miR-3141	GAGGGCGGGTGGAGGAGGA	4.8513	0	0	0	0	0	0	0	0	0	0	0	0	0	0	0	0	0	0	0	0
hsa-miR-3143_R-4	ATAACATTGTAAAGCGCTTCT	255.179	47.3231	248.155	305.038	144.127	71.2479	322.858	186.547	122.585	36.6373	231.673	86.0589	71.126	115.968	242.565	80.3289	132.263	60.7742	179.009	0	167.25
hsa-mir-3143-p3	CAACTCTTTACAATGTTTCT	0	22.586	5.53505	7.23819	0	0	13.0567	0	0	17.8926	0	0	0	4.72267	17.1727	0	0	0	0	0	0
hsa-miR-3144-5p_L+1R-2	AAGGGGACCAAAGAGATATAT	0	0	0	0	0	0	0	0	0	0	0	0	0	4.19793	0	0	6.91573	0	0	0	0
hsa-miR-3144-3p_L+1R-2	TATATACCTGTTCGGTCTCTT	4.8513	0	0	0	0	0	8.30883	0	0	0	0	0	0	11.0196	0	0	8.64466	0	15.7237	0	0
hsa-miR-3145-5p	AACTCCAAACACTCAAAACTCA	0	0	0	0	0	0	0	0	0	0	0	0	0	0	0	0	10.3736	0	0	0	0
hsa-miR-3146_L+1R+1	TCATGCTAGGATAGAAAGAATGGG	0	0	10.1476	0	33.9123	0	5.93488	11.6592	0	0	0	0	0	2.6237	0	0	0	0	14.5142	0	0
hsa-mir-3149-p3_1ss10AC	TGTGTGTGTCTGTGTGTGTAT	0	0	4.61254	0	0	0	0	0	0	0	0	0	0	0	0	0	0	0	0	15.5355	15.3689
hsa-miR-3150b-5p	CAACCTCGAGGATCTCCCCAGC	4.8513	0	4.61254	0	0	0	0	0	0	0	0	0	0	0	23.6125	0	0	0	0	0	0
hsa-miR-3150b-3p	TGAGGAGATCGTCGAGGTTGG	12.6134	27.9637	11.0701	26.8847	0	60.7702	24.333	0	31.1778	30.6731	11.3223	0	23.7087	0	62.2512	0	0	0	0	35.5097	17.177
hsa-miR-3150a-5p	CAACCTCGACGATCTCCTCAGC	5.82157	0	0	8.27221	0	0	6.52837	13.0308	3.54293	0	0	34.2564	22.5797	15.7422	0	0	17.2893	0	0	0	28.9297
hsa-miR-3150a-3p_L-1R+1	TGGGGAGATCCTCGAGGTTGGC	7.76209	0	0	6.20416	0	0	3.56093	6.1725	0	0	0	0	0	8.39585	0	0	6.91573	0	0	0	0
hsa-miR-3151-5p_R+1	GGTGGGGCAATGGGATCAGGTG	9.70261	37.6434	0	20.6805	0	0	2.96744	10.2875	8.50303	13.6325	19.1609	5.01314	11.2898	3.67319	0	0	0	65.0391	0	13.3161	0
ptr-mir-3151-p3	CCTGATCCCACAGCCCCAC	0	0	0	0	0	0	0	0	0	0	0	0	0	0	0	0	0	0	6.04759	0	0
hsa-miR-3152-5p	ATTGCCTCTGTTCTAACACAAG	0	0	0	0	0	0	0	5.48667	0	0	0	0	0	0	17.1727	0	0	0	0	0	0
hsa-mir-3153-p5	TGTCCCTGTCCCCTTCCCCCCA	0	0	0	0	0	0	0	0	3.54293	0	0	0	6.77391	0	0	0	0	0	0	0	0
hsa-miR-3154	CAGAAGGGGAGTTGGGAGCAGA	9.70261	0	0	0	0	0	0	0	0	0	0	15.0394	10.1609	3.67319	0	0	0	40.5162	0	57.7032	9.94459
hsa-mir-3155a-p5	CCTCCCACTGCAGAGCCTGGGGA	16.4944	10.7553	6.45756	13.4423	16.9561	31.4329	7.71534	0	0	19.5967	24.3866	5.01314	21.4507	0	15.0262	0	0	18.1256	0	44.3871	0
hsa-miR-3155b_L-1R+6	CAGGCTCTGCAGTGGGAACTGAA	0	0	0	0	23.0119	0	4.7479	0	7.79445	0	0	0	0	0	0	0	0	0	0	0	0
hsa-miR-3157-5p	TTCAGCCAGGCTAGTGCAGTCT	19.4052	0	24.9077	65.1437	0	30.3851	10.0893	28.1192	37.5551	13.6325	13.0642	10.0263	7.90289	6.29689	0	18.5374	6.05126	0	0	11.0968	4.52027
hsa-miR-3157-3p	CTGCCCTAGTCTAGCTGAAGCT	4.8513	0	35.9778	23.7826	0	0	19.5851	22.6325	38.9722	28.969	0	30.9144	23.7087	16.267	40.7853	19.7733	8.64466	19.1919	13.3047	17.7548	21.6973
hsa-miR-3158-5p_R-1	CCTGCAGAGAGGAAGCCCTT	6.3067	4.3021	4.61254	4.13611	5.45018	6.28658	6.82511	0	0	8.94631	10.0159	0	7.3384	0	23.6125	0	0	0	0	0	5.42432
hsa-miR-3158-3p_R-1	AAGGGCTTCCTCTCTGCAGGA	96.541	282.863	138.376	68.7628	104.765	192.264	161.132	63.4396	64.8356	139.733	311.364	89.8187	12.4188	31.4845	94.4501	114.314	117.567	81.5654	32.657	145.368	79.5567
hsa-miR-3159_R-2	TAGGATTACAAGTGTCGGCC	0	0	0	0	0	27.2418	5.93488	0	0	0	0	0	0	0	0	0	9.50913	0	0	28.8516	0
hsa-mir-3159-p3	CTCACGCCTGTAATCCCAGCA	20.3755	60.2295	42.4354	32.0548	21.1952	77.5344	42.1377	22.6325	21.6119	130.36	111.482	107.365	48.5463	22.5639	124.502	35.839	25.934	36.2513	22.9808	73.2387	39.7784
hsa-miR-3160-5p_L-1R-2	GCTTTCTAGTCTCAGCTCT	3.39591	0	0	0	0	0	0	0	0	0	0	0	0	0	0	0	0	0	0	0	0
hsa-miR-3160-3p_L+1R-2	GAGAGCTGAGACTAGAAAGCC	0	11.8308	0	0	0	0	0	0	0	4.68616	0	0	0	0	0	0	0	0	0	0	0
hsa-miR-3161_R-1	CTGATAAGAACAGAGGCCCAGA	0	0	0	35.1569	0	0	0	0	83.6132	0	0	0	0	0	0	0	44.9522	66.1053	0	13.3161	58.7635
hsa-mir-3161-p3	TGGGCCTTTGTTTTTACCAAGTT	0	0	0	0	0	0	0	0	0	0	0	0	0	0	0	0	5.1868	0	0	0	0
hsa-miR-3163_R-1	TATAAAATGAGGGCAGTAAGA	4.8513	0	11.0701	9.30624	19.3784	0	26.707	0	0	0	26.9994	31.7499	9.03188	0	0	0	0	36.2513	0	11.0968	18.9851
hsa-miR-3164	TGTGACTTTAAGGGAAATGGCG	0	16.1329	7.38006	0	0	0	0	0	4.9601	23.0048	0	9.19075	0	0	0	0	0	0	0	0	0
hsa-mir-3164-p3	CCGTTTTGCTTGAAGTCGCAGT	0	0	0	0	0	0	0	0	0	11.9284	0	0	0	0	0	0	0	0	0	0	0
hsa-miR-3165	AGGTGGATGCAATGTGACCTCA	0	0	0	10.3403	0	10.4776	0	0	7.79445	16.1886	14.8061	0	0	7.34637	0	0	6.91573	0	20.5618	0	0
hsa-mir-3166-p5	GAGGCCAGTAGGCATTGTCTGC	0	0	0	0	0	0	13.0567	5.48667	13.4631	0	6.96759	18.3815	19.1927	37.2566	0	14.8299	0	0	0	0	0
hsa-mir-3166-p3	TAACGCAGACAATGCCTACTGG	0	36.5679	8.30257	0	0	29.3374	9.49581	21.9467	7.79445	0	0	0	13.5478	11.0196	17.1727	0	0	0	7.2571	0	0
hsa-miR-3170	CTGGGGTTCTGAGACAGACAGT	5.82157	25.8126	0	0	0	0	0	0	0	0	0	0	0	0	0	0	0	0	0	0	0
hsa-miR-3173-5p	TGCCCTGCCTGTTTTCTCCTTT	114.491	77.4379	59.963	96.1645	130.804	72.2956	122.852	93.2734	24.0919	115.024	197.706	84.3878	99.3507	51.4246	38.6387	42.0182	101.143	91.6945	112.485	148.697	131.088
hsa-miR-3173-3p_L-1	AAGGAGGAAATAGGCAGGCCA	0	0	38.7453	5.17013	49.6572	22.003	4.15442	0	5.66869	0	0	10.8618	19.1927	3.67319	0	17.3016	11.2381	0	27.8189	0	0
hsa-miR-3174_R-1	TAGTGAGTTAGAGATGCAGAGC	15.5242	0	0	0	0	0	0	3.42917	8.50303	0	0	0	0	13.1185	0	80.3289	25.0695	29.854	0	35.5097	61.4757
hsa-miR-3175_R+1	CGGGGAGAGAACGCAGTGACGTT	0	0	0	0	0	0	0	0	0	9.37232	0	0	0	0	0	0	0	22.3905	7.2571	0	9.04054
hsa-mir-3175-p3	TGTCGGGCGCTTTCTCCTCCC	4.8513	0	0	0	0	0	0	4.80084	0	0	0	0	0	0	0	0	0	0	0	0	0
hsa-miR-3176_R+2	ACTGGCCTGGGACTACCGGGG	34.9294	69.9092	36.9003	135.458	47.2349	220.03	52.8204	38.4067	43.9323	0	56.6117	50.9669	38.3855	33.5834	75.1308	44.4898	53.5969	61.8404	135.466	0	37.9703
hsa-miR-3177-5p_R+2	TGTGTACACACGTGCCAGGCGCTGT	0	0	7.38006	0	0	0	0	0	14.8803	0	0	0	0	4.19793	0	0	13.8315	0	0	0	0
hsa-miR-3177-3p	TGCACGGCACTGGGGACACGT	32.9889	108.628	24.9077	28.9527	31.49	117.349	58.1618	82.3001	85.0303	56.2339	45.2894	84.3878	98.2217	103.899	0	76.6214	65.6994	33.0527	116.114	46.6064	65.9959
hsa-mir-3179-3-p5	TTTAAATTACACTCCTTCTGCT	0	20.435	7.38006	0	0	0	0	0	0	0	4.35475	0	0	0	0	0	10.3736	0	0	0	0
hsa-miR-3179	AGAAGGGGTGAAATTTAAACGT	23.2863	27.9637	8.30257	5.17013	0	0	29.6744	4.80084	19.1318	0	30.4832	36.763	5.64492	8.9206	0	0	0	0	0	0	22.6013
hsa-miR-3180-5p_R-5	CTTCCAGACGCTCCGCCCCA	0	0	0	0	0	39.815	0	0	0	0	0	0	0	0	0	0	7.7802	0	0	0	13.5608
hsa-miR-3180_R+3	TGGGGCGGAGCTTCCGGAGGCA	0	5.73614	1.53751	1.72338	0	17.812	2.17612	0	2.83434	7.66826	3.77411	3.89911	0	0	0	0	4.61049	0	4.83807	0	1.80811
hsa-miR-3181_R+3	ATCGGGCCCTCGGCGCCGGCCT	0	9.67973	12.9151	0	0	13.6209	5.34139	0	0	16.1886	0	5.84866	7.90289	3.14845	0	0	0	0	0	0	0
hsa-miR-3183	GCCTCTCTCGGAGTCGCTCGGA	0	0	0	0	0	18.8597	0	0	3.54293	0	0	0	0	0	0	0	14.6959	0	0	0	0
hsa-miR-3184-5p_R-1	TGAGGGGCCTCAGACCGAGCTTT	0	0	0	0	0	0	0	0	7.08586	0	0	0	0	0	0	0	0	0	0	0	8.13648
hsa-miR-3186-5p_L+1R+1	ACAGGCGTCTGTCTACGTGGCTTT	0	0	0	0	0	0	0	0	0	0	0	0	0	0	0	0	5.1868	0	0	0	0
hsa-miR-3186-3p_R-2	TCACGCGGAGAGATGGCTT	0	0	0	0	0	0	0	0	0	11.9284	0	13.3684	0	0	0	0	0	0	0	0	0
hsa-miR-3187-5p_R-2	CCTGGGCAGCGTGTGGCTGAA	0	10.7553	0	0	0	0	7.71534	6.1725	6.37728	0	0	0	0	0	0	17.3016	0	0	0	0	0
hsa-miR-3187-3p	TTGGCCATGGGGCTGCGCGG	75.6803	264.579	60.8855	68.2458	0	188.597	73.5925	48.0084	92.8248	9.37232	144.578	13.3684	29.3536	87.107	25.7591	42.0182	82.1243	30.9202	189.894	55.4839	68.7081
hsa-miR-3188_R-2	AGAGGCTTTGTGCGGATACGG	10.6729	43.021	0	8.27221	0	26.1941	15.4307	13.7167	14.8803	32.3771	21.7737	0	33.8695	3.14845	25.7591	24.7166	0	34.1189	50.7997	46.6064	47.9148
hsa-mir-3190-p5	GTCACCTGTCTGGCCAGCTA	0	0	0	0	0	0	0	0	0	0	13.9352	0	0	0	0	0	0	0	0	0	0
hsa-mir-3190-p3_1ss22GA	GACGGCCAGAGAGGTGACCCCA	0	27.9637	0	16.5444	7.26691	39.815	11.8698	7.54417	23.3833	18.7446	0	12.5328	0	10.4948	0	7.41497	14.6959	0	35.076	33.2903	37.0662
hsa-miR-3191-5p_L-2R+2	CTCTGGCCGTCTACCTTCCACA	0	0	0	17.5785	0	0	4.15442	0	0	0	0	0	0	2.6237	0	0	16.4249	0	0	0	0
hsa-miR-3191-3p_R-1	TGGGGACGTAGCTGGCCAGACA	0	0	11.0701	6.20416	0	0	10.0893	6.85834	15.5889	0	0	8.35523	6.77391	3.67319	0	0	34.5787	17.0594	12.0952	0	0
hsa-miR-3192-5p_R+1	TCTGGGAGGTTGTAGCAGTGGAAT	0	0	8.30257	0	18.1673	0	11.8698	5.48667	6.37728	0	0	0	0	8.9206	0	0	7.7802	0	9.67614	0	20.7932
hsa-miR-3194-5p_R+1	GGCCAGCCACCAGGAGGGCTGT	0	0	0	0	0	0	0	4.80084	13.4631	0	23.5156	0	0	11.0196	19.3193	0	0	0	0	0	0
hsa-miR-3194-3p	AGCTCTGCTGCTCACTGGCAGT	5.82157	0	9.22508	0	8.47806	0	15.4307	13.0308	4.25152	31.5251	39.1927	12.5328	23.7087	13.6433	0	9.88663	0	30.9202	0	28.8516	0
hsa-miR-3195_L+3R-1	CGGCGCGCCGGGCCCGGGT	0	8.60421	0	0	9.68922	19.9075	5.93488	44.5792	3.54293	0	13.0642	34.2564	0	2.6237	23.6125	7.41497	6.91573	0	0	19.9742	0
hsa-mir-3195-p3_1ss6CG	GCGGCGGGGGCGGGGGCGGGGGC	0	19.3595	15.6826	0	0	0	0	0	0	0	0	15.8749	0	0	0	0	6.91573	0	0	11.0968	12.6568
hsa-mir-3196-p5_1ss4GT	GGGTCGGGGCGGCAGGGGCC	8.73235	47.3231	23.0627	16.5444	27.8565	9.42986	28.4874	0	4.25152	22.1528	38.3218	17.546	9.03188	8.39585	10.733	7.41497	14.6959	37.3175	0	44.3871	24.4094
hsa-miR-3198	GTGGAGTCCTGGGGAATGGAGA	0	0	2.30627	0	9.68922	11.0015	9.19906	6.85834	12.4003	9.79834	0	2.50657	0	0	12.8796	4.3254	4.32233	0	9.07138	0	29.3817
hsa-mir-3199-1-p5	ACTGCCTTAGGAGAAAGTTTCT	25.2268	10.7553	14.2989	34.6399	35.1234	29.3374	26.4102	12.345	26.2177	28.117	27.8704	30.4966	3.95145	10.7572	0	0	2.5934	34.1189	10.2809	0	27.5736
hsa-mir-3199-1-p3_1ss22GA	TTTCTCCTAAGGCAGTCCCTGA	8.73235	0	4.15129	0	0	0	1.78046	3.08625	2.12576	4.68616	0	9.19075	2.82246	3.67319	15.0262	0	3.02563	0	0	0	9.49256
hsa-mir-3199-2-p5	ACTGCCTTAGGAGAAAGTTTCT	25.2268	10.7553	14.2989	34.6399	35.1234	29.3374	26.4102	12.345	26.2177	28.117	27.8704	30.4966	3.95145	10.7572	0	0	2.5934	34.1189	10.2809	0	27.5736
hsa-mir-3199-2-p3_1ss22GA	TTTCTCCTAAGGCAGTCCCTGA	8.73235	0	4.15129	0	0	0	1.78046	3.08625	2.12576	4.68616	0	9.19075	2.82246	3.67319	15.0262	0	3.02563	0	0	0	9.49256
hsa-miR-3200-5p	AATCTGAGAAGGCGCACAAGGT	125.164	215.105	143.911	90.9944	48.4461	55.5314	83.0883	37.7209	65.1899	21.3007	120.191	18.3815	104.996	18.8907	55.8114	13.5941	68.2928	26.6554	13.3047	84.3355	45.2027
hsa-miR-3200-3p_R-1	CACCTTGCGCTACTCAGGTCT	375.491	705.545	381.918	260.575	270.087	191.741	397.637	198.892	197.696	155.921	412.83	147.052	181.767	40.4051	188.9	90.2155	111.516	40.5162	96.7614	381.729	222.397
hsa-miR-3202_L+2R-3	TATGGAAGGGAGAAGAGCTTT	0	0	5.9963	21.7146	0	0	0	6.85834	10.9831	19.1707	0	12.1151	2.82246	2.6237	13.9529	23.4807	0	21.3243	9.07138	0	15.3689
hsa-mir-3202-2-p3	TCATTAAAGCTCTTCTCCCTT	5.82157	0	0	0	0	0	2.07721	0	0	0	0	19.6348	0	0	0	0	0	0	0	0	0
hsa-mir-3202-1-p3	TAAAGCTCTTCTCCCTTCCAT	5.82157	0	0	0	0	0	2.07721	0	0	0	0	3.75985	0	0	0	0	0	0	0	0	0
hsa-miR-3605-3p_R-2	CCTCCGTGTTACCTGTCCTCT	188.231	124.761	242.62	194.397	222.852	118.397	210.688	163.914	82.9046	78.3867	271.736	190.499	141.123	117.017	165.288	145.828	149.553	389.168	160.866	197.523	264.888
hsa-miR-3610_L+1R-1	TGAATCGGAAAGGAGGCGCC	0	0	0	0	0	0	0	0	0	0	0	0	0	0	0	0	0	0	0	35.5097	0
hsa-mir-3611-p5	AAGAATTTCTTTTTCTTCACAATT	0	0	6.45756	0	0	0	0	0	0	0	0	0	0	0	0	0	0	0	0	0	0
hsa-miR-3611_R-2	TTGTGAAGAAAGAAATTCT	39.7807	70.9847	19.3727	7.23819	55.713	13.6209	40.9507	10.2875	9.92021	17.0406	38.3218	14.2039	0	24.1381	19.3193	102.574	12.967	0	0	0	11.7527
hsa-mir-3612-p3	AGTTCACTAGAGGCGTCCTGACA	0	0	0	0	0	0	0	0	0	0	0	0	0	0	0	0	5.1868	0	0	0	0
hsa-mir-3613-p5_1ss18TA	TTTGGATTGTTGTACTTAT	0	0	4.61254	0	0	0	0	0	0	0	23.5156	0	0	0	0	0	0	0	13.3047	0	0
hsa-miR-3614-5p_R-1	CCACTTGGATCTGAAGGCTGCC	24.2565	45.1721	34.1328	24.8166	0	86.9643	12.4632	17.8317	27.6349	0	60.0955	24.2302	21.4507	18.8907	115.916	27.1882	19.8827	23.4567	37.495	150.916	0
hsa-miR-3614-3p_R-1	TAGCCTTCAGATCTTGGTGTTT	4.8513	0	10.1476	9.30624	0	0	0	0	4.25152	19.5967	8.70949	0	7.90289	15.2175	25.7591	13.5941	0	19.1919	13.3047	17.7548	9.94459
hsa-miR-3615_R+1	TCTCTCGGCTCCTCGCGGCTCG	3601.61	6812.38	3499.07	3545.68	3316.13	4320.97	3061.8	2361.33	2742.23	3080.94	5439.95	2710.44	2152.97	2266.36	3520.41	3164.96	3537.4	5467.55	5748.84	3060.49	4654.97
hsa-miR-3617-5p	AAAGACATAGTTGCAAGATGGG	0	22.586	0	6.20416	0	12.5732	5.93488	17.8317	26.2177	5.96421	0	0	18.0638	19.9402	0	0	12.1025	0	0	37.729	8.13648
hsa-miR-3617-3p	CATCAGCACCCTATGTCCTTTCT	0	0	0	0	0	0	2.96744	7.54417	0	0	0	0	12.4188	0	0	0	0	0	0	0	17.177
hsa-miR-3619-5p_R+1	TCAGCAGGCAGGCTGGTGCAGCT	0	0	0	0	0	0	0	0	5.66869	0	0	0	0	2.6237	0	0	0	0	0	0	0
hsa-miR-3619-3p	GGGACCATCCTGCCTGCTGTGG	4.8513	36.5679	0	11.3743	27.8565	0	0	0	0	0	0	0	18.0638	0	0	0	0	0	0	0	0
hsa-miR-3620-5p_R-1	GTGGGCTGGGCTGGGCTGGGC	0	63.456	7.38006	10.3403	71.458	77.5344	26.707	28.1192	33.6578	56.2339	6.09665	24.6479	51.3688	40.4051	17.1727	33.3674	18.1538	31.9864	55.6378	15.5355	23.9574
hsa-miR-3620-3p_L-1R-1	CACCCTGCATCCCGCACCCA	0	0	0	0	0	0	0	5.48667	0	0	0	0	0	0	0	0	0	0	0	0	0
hsa-miR-3622a-5p	CAGGCACGGGAGCTCAGGTGAG	0	0	5.53505	11.3743	0	0	0	12.345	0	23.8568	0	0	0	0	25.7591	0	0	0	0	0	0
hsa-miR-3622a-3p_L-1R+2	CACCTGACCTCCCATGCCTGTGT	0	0	0	0	0	0	0	0	0	11.0764	0	0	0	0	0	0	0	0	0	0	0
hsa-mir-3622b-p5	GTGCACAGGCATGGGAGGTCAGG	0	0	0	0	0	0	0	0	0	6.81624	0	0	0	0	0	0	0	0	0	0	0
hsa-mir-3622b-p3_1ss21CA	TGAGCTCCCGTGCCTGTGCAA	6.79183	0	16.6051	0	54.5018	13.6209	0	3.42917	0	0	0	15.8749	0	0	0	0	0	17.0594	0	0	8.13648
hsa-mir-3648-1-p5	GGGGGAGCCGCGGGGATC	43.6617	194.67	41.5129	84.7902	24.223	72.2956	21.3656	44.5792	14.8803	232.604	175.061	340.058	109.512	42.7664	201.78	93.923	87.3111	17.0594	37.495	268.542	16.273
hsa-mir-3648-1-p3_1ss23CT	CCCCGCGCGTGTGTCCCGGCTGT	7.76209	11.8308	0	0	0	0	0	0	0	15.3365	0	0	0	0	0	0	11.2381	0	0	0	8.13648
hsa-mir-3655-p3_1ss18GA	AAGAACGATAACAAAATA	0	0	0	0	0	0	0	0	0	0	0	0	0	0	0	0	5.1868	0	0	0	0
hsa-mir-3657-p5	ATCACCAATAATGGGACACT	0	0	0	0	0	16.7642	0	4.80084	0	0	10.4514	0	5.64492	0	0	0	0	0	0	17.7548	11.7527
hsa-miR-3657_R-1	TGTGTCCCATTATTGGTGAT	0	0	0	0	30.2788	0	0	0	0	0	0	0	0	0	0	0	0	0	0	0	0
hsa-mir-3659-p3_1ss8CG	CTTGTGTGTGTGTGTGTG	0	0	0	0	0	0	0	0	0	0	0	0	0	0	0	0	0	0	0	13.3161	0
hsa-miR-3661_R-1	TGACCTGGGACTCGGACAGCT	0	0	0	9.30624	0	27.2418	4.15442	4.80084	0	5.96421	0	11.6973	6.77391	5.24741	0	0	0	29.854	0	33.2903	33.45
hsa-mir-3665-p5_1ss2CA	GAGGGCGGCGGCGGCGGC	84.8978	419.993	134.686	108.056	139.282	434.821	113.653	162.543	53.4983	204.487	258.236	106.947	62.6587	63.2313	156.701	56.8481	73.9119	135.409	136.675	230.813	148.265
hsa-miR-3667-5p	AAAGACCCATTGAGGAGAAGGT	0	0	7.38006	0	23.0119	0	6.52837	0	0	28.117	9.58044	0	0	8.39585	12.8796	0	0	0	0	0	0
hsa-miR-3667-3p	ACCTTCCTCTCCATGGGTCTTT	0	0	0	5.17013	0	0	0	0	0	5.11218	0	0	24.8377	15.7422	0	0	0	0	0	0	0
hsa-miR-3675-5p_L-1R-1	ATGGGGCTTCTGTAGAGATTT	0	0	0	0	0	0	0	5.48667	0	0	15.6771	5.01314	0	16.7917	0	0	0	0	0	0	9.04054
hsa-mir-3675-p3_1ss23AT	TCTAAGGAACTCCCCCAAACTGT	0	0	0	0	0	0	0	0	0	0	0	0	9.03188	0	0	0	0	0	0	0	0
hsa-miR-3677-5p_R-1	CAGTGGCCAGAGCCCTGCAGT	10.6729	0	0	0	0	15.7164	0	0	4.9601	0	0	15.8749	11.2898	0	0	0	0	0	0	0	0
hsa-miR-3677-3p	CTCGTGGGCTCTGGCCACGGCC	8.73235	0	11.9926	12.4083	26.6453	32.4806	20.1786	9.60167	23.3833	60.4941	32.2251	25.0657	9.03188	43.0288	0	35.839	29.3919	29.854	0	22.1935	75.0365
hsa-miR-3678-5p_R+1	TCCGTACAAACTCTGCTGTGT	0	0	4.61254	0	0	0	0	8.23001	0	0	0	0	0	3.14845	0	0	0	0	0	0	0
hsa-mir-3678-p3_1ss22CT	AGAGTTTGTACGGACCGGATTT	0	0	0	0	0	0	0	0	0	0	0	0	0	3.14845	0	0	0	0	0	0	0
hsa-miR-3679-5p_R-2	TGAGGATATGGCAGGGAAGGG	29.1078	0	43.3579	35.1569	43.6015	132.018	58.7553	50.0659	102.036	63.0502	0	45.9538	48.5463	83.4338	0	109.989	179.809	79.9661	186.266	51.0452	164.538
hsa-miR-3679-3p_R+1	CTTCCCCCCAGTAATCTTCATCT	0	0	0	0	0	0	0	0	5.66869	0	0	0	0	0	0	0	0	0	0	0	0
hsa-mir-3680-1-p5	TCACTCACAGGATTGTGCAAAT	0	0	5.53505	7.23819	0	0	0	0	0	0	0	15.8749	0	11.5443	38.6387	0	0	0	0	0	0
hsa-miR-3680-3p_L-1R-1	TTTGCATGACCCTGGGAGTAG	4.8513	0	0	0	0	17.812	6.52837	0	0	0	0	0	0	0	0	0	0	0	6.04759	0	14.4649
hsa-miR-3681-5p_L-1R+1	AGTGGATGATGCACTCTGTGCA	0	0	0	0	0	0	0	0	0	7.66826	0	0	0	0	0	0	0	0	0	0	0
hsa-miR-3682-3p	TGATGATACAGGTGGAGGTAG	6.79183	11.8308	0	13.4423	0	0	0	8.23001	0	0	0	0	16.9348	3.67319	0	0	0	0	0	0	20.7932
hsa-miR-3683_R-4	TGCGACATTGGAAGTAGT	0	0	8.30257	0	0	0	0	0	0	0	0	9.19075	0	0	0	0	0	0	0	0	0
hsa-mir-3683-p3_1ss15AG	ATGCTACGAACAATGTCACA	4.8513	0	0	0	0	0	0	0	0	0	0	0	0	0	0	0	0	0	0	0	0
hsa-miR-3684	TTAGACCTAGTACACGTCCTT	0	0	17.5277	0	12.1115	0	30.8614	10.2875	0	7.66826	8.70949	0	0	11.0196	0	43.254	6.91573	17.0594	0	0	0
hsa-miR-3685	TTTCCTACCCTACCTGAAGACT	0	0	0	0	0	0	11.2763	0	0	0	0	11.6973	0	0	0	13.5941	0	0	0	0	0
hsa-miR-3688-5p_L-2R+3	TGGCAAAGTCTTTCCATATGTG	0	0	0	10.3403	0	0	0	0	0	0	0	2.08881	0	0	0	0	0	0	0	0	0
hsa-miR-3688-3p	TATGGAAAGACTTTGCCACTCT	101.392	110.779	49.3542	87.3753	72.0636	14.1448	63.8	52.8092	40.0351	41.3234	99.7237	47.6248	37.821	27.8113	72.9842	38.3107	96.388	50.1121	18.1428	22.1935	27.1216
hsa-mir-3688-1-p5	AAGAGTGGCAAAGTCTTTCC	0	0	0	0	0	0	0	0	0	0	0	2.08881	0	0	0	0	0	0	0	0	0
hsa-miR-3690_R+1	ACCTGGACCCAGCGTAGACAAAGT	15.5242	0	7.38006	19.6465	0	0	9.49581	40.4642	14.8803	16.1886	0	10.0263	0	5.24741	0	0	0	74.635	0	15.5355	0
hsa-miR-3691-5p_R-2	AGTGGATGATGGAGACTCGGT	5.82157	26.8881	14.7601	0	44.8126	19.9075	7.71534	19.2033	4.9601	38.3413	26.9994	0	0	23.0886	0	0	0	43.7148	41.1236	0	18.0811
hsa-miR-3691-3p_R-1	ACCAAGTCTGCGTCATCCTCT	0	0	0	0	0	0	0	9.60167	7.79445	0	0	0	0	0	0	0	0	0	6.04759	0	0
hsa-miR-3692-5p_R-2	CCTGCTGGTCAGGAGTGGATAC	0	0	0	0	0	0	0	0	0	0	0	0	0	2.6237	0	0	0	0	0	0	0
hsa-miR-3907	AGGTGCTCCAGGCTGGCTCACA	0	49.4742	0	0	0	33.5284	0	0	0	0	0	0	0	6.82163	0	0	11.2381	0	0	0	0
hsa-mir-3908-p3_1ss8CG	GAGTCTCGCTCTGTCGCC	5.82157	0	0	0	0	0	0	0	0	0	18.2899	0	0	4.19793	0	0	0	0	0	0	0
hsa-mir-3909-p5	GAGCAGGCTCCGGGGGACAGG	4.8513	26.8881	22.1402	0	12.1115	61.818	6.52837	0	9.21162	23.8568	0	0	0	0	0	0	0	0	0	31.071	0
hsa-miR-3909	TGTCCTCTAGGGCCTGCAGTCT	154.271	60.2295	176.199	96.1645	83.5695	133.066	71.2186	67.2117	73.693	143.141	109.74	80.2102	73.384	32.5339	122.356	91.4513	103.736	41.5824	89.5043	37.729	113.911
hsa-miR-3911_R+1	TGTGTGGATCCTGGAGGAGGCAT	0	0	0	0	0	0	0	0	0	0	0	0	0	0	0	0	9.50913	0	0	0	0
hsa-miR-3912-3p	TAACGCATAATATGGACATGT	69.8588	31.1903	98.7084	58.9395	39.968	27.2418	27.8939	55.5525	34.0121	34.0812	131.513	19.217	69.9971	77.1369	77.2774	37.0749	11.2381	33.0527	32.657	102.09	32.5459
hsa-miR-3913-5p	TTTGGGACTGATCTTGATGTCT	41.7212	65.0693	56.7342	18.6125	34.5178	42.4344	40.6539	10.2875	93.1791	56.2339	96.2399	36.763	32.7406	59.0334	47.2251	37.0749	34.1464	10.6621	71.9663	81.0064	81.8169
hsa-miR-3913-3p_L-1R+1	GACATCAAGATCAGTCCCAAAT	0	0	0	0	16.9561	19.9075	8.90232	0	1.77147	0	0	0	5.08043	3.67319	0	0	0	0	0	0	9.04054
hsa-mir-3916-p5_1ss11GA	AGGAAGAAGAAGAAGAAA	6.79183	73.1358	32.2878	0	0	118.397	8.30883	27.4334	30.4692	91.1671	6.96759	126.164	34.9985	3.67319	66.5444	9.88663	0	61.8404	27.8189	75.4581	5.42432
hsa-miR-3918	ACAGGGCCGCAGATGGAGACT	6.79183	0	11.9926	0	0	0	0	0	0	0	0	0	0	0	0	0	0	0	0	0	0
hsa-mir-3918-p3_1ss21CA	TCTCCAGCTGGGACCCTGCAA	0	0	0	0	0	0	0	0	7.08586	0	0	0	0	0	0	0	0	0	0	0	0
hsa-miR-3919_R+1	GCAGAGAACAAAGGACTCAGTA	0	0	0	0	0	0	0	0	0	0	0	0	0	0	0	0	0	0	25.3999	0	0
hsa-mir-3920-p5	TCAGAGAGTTAAGAGAATTAGT	0	0	0	0	0	0	0	4.115	5.66869	0	0	0	0	9.97008	0	0	0	0	0	0	0
hsa-miR-3920	ACTGATTATCTTAACTCTCTGA	0	13.9818	0	7.23819	0	0	0	0	12.046	5.11218	0	0	0	23.0886	17.1727	12.3583	12.967	0	0	0	9.94459
hsa-miR-3922-5p_R-2	TCAAGGCCAGAGGTCCCACAG	0	0	0	0	0	0	0	0	0	0	0	0	0	3.67319	0	0	0	0	0	0	0
hsa-mir-3922-p3	TGTGGGACTTCTGGCCTTGA	9.70261	34.4168	38.7453	14.4764	20.5896	75.4389	33.8288	5.48667	49.601	8.52029	24.3866	30.0788	5.64492	8.39585	15.0262	6.17914	8.64466	50.1121	0	66.5806	32.5459
hsa-miR-3925-5p_L-1R-1	AGAGAACTGAAAGTGGAGCC	0	0	0	0	0	0	0	0	0	0	0	0	0	0	0	0	0	0	20.5618	0	0
hsa-mir-3926-1-p5_1ss2TC	ACGGAGCTGGCCAAAAAGCAG	0	0	0	0	0	0	0	0	0	14.4845	0	0	0	0	0	0	0	0	0	0	0
hsa-miR-3928-5p_L-1_1ss23CA	GAAGCTCTAAGGTTCCGCCTGA	0	0	0	8.27221	0	0	0	0	14.1717	7.66826	0	0	0	4.19793	0	0	0	0	0	0	0
hsa-miR-3928-3p_R-1	GGAGGAACCTTGGAGCTTCGG	80.5317	215.105	98.7084	53.7694	0	250.415	62.9097	104.247	288.395	142.289	111.482	66.0063	130.962	98.1266	124.502	79.093	98.5492	38.3837	139.094	31.071	44.2986
hsa-mir-3929-p5_1ss6AT	ACACCTGTAATCCCAGCACTT	13.5837	26.8881	27.6752	14.4764	4.23903	16.7642	17.2112	0	10.2745	9.37232	11.3223	15.4572	13.5478	9.97008	0	22.2449	6.91573	74.635	8.46662	11.0968	18.0811
hsa-mir-3929-p3_1ss18TG	GCACTTTGGGAGGCTGAGG	0	49.4742	0	10.3403	0	7.33434	7.12186	0	0	86.055	29.6123	15.8749	0	0	0	0	0	0	47.1712	19.9742	9.04054
hsa-miR-3934-5p	TCAGGTGTGGAAACTGAGGCAG	72.7696	54.8518	46.1254	5.17013	0	27.2418	14.8372	6.85834	32.595	93.7232	67.0631	15.8749	29.3536	14.6927	0	0	6.05126	0	24.1903	48.8258	23.5054
hsa-miR-3934-3p_R+1	TGCTCAGGTTGCACAGCTGGGAA	0	0	32.2878	0	0	0	0	10.2875	0	0	0	0	0	0	0	0	0	0	0	0	0
hsa-miR-3938	AATTCCCTTGTAGATAACCCGG	0	0	4.61254	0	0	0	0	0	0	0	0	0	0	6.82163	0	0	0	0	0	0	0
hsa-mir-3939-p5	TTCCTGTATGTGGGCGTGCAC	0	0	0	0	0	0	8.90232	0	0	0	0	0	0	3.67319	0	0	0	24.5229	0	22.1935	0
hsa-miR-3939_R-1	TACGCGCAGACCACAGGATGT	10.6729	0	25.8302	21.7146	23.0119	0	17.8046	28.1192	0	0	40.9346	0	0	21.5144	0	7.41497	4.32233	46.9134	20.5618	0	0
hsa-miR-3940-5p	GTGGGTTGGGGCGGGCTCTG	0	0	0	0	0	0	0	0	0	0	10.4514	8.35523	0	3.67319	21.4659	0	8.64466	0	0	0	0
hsa-miR-3940-3p_R-1	CAGCCCGGATCCCAGCCCACT	97.9963	122.61	148.524	96.1645	59.3465	147.735	140.657	43.8934	35.4293	71.5705	110.611	86.8944	90.3188	52.9988	107.33	38.3107	94.2268	254.825	183.847	33.2903	77.7486
hsa-miR-3941_R-1	TTACACACAACTGAGGATCAT	4.8513	0	0	0	0	0	0	0	3.54293	0	0	0	0	0	0	0	0	0	0	0	0
hsa-miR-3942-5p_L-1	AGCAATACTGTTACCTGAAAT	11.6431	17.2084	0	8.27221	0	0	8.30883	0	4.25152	0	0	0	0	5.24741	19.3193	24.7166	0	11.7284	0	22.1935	0
hsa-miR-3942-3p_R+1_1ss18AG	TTTCAGATAACAGTATTGCATC	0	0	0	7.23819	0	0	0	0	0	0	0	0	0	0	0	0	0	0	0	0	0
hsa-miR-3944-5p	TGTGCAGCAGGCCAACCGAGA	0	0	5.53505	8.27221	0	0	23.146	19.8892	9.21162	17.0406	12.1933	0	0	0	0	0	0	0	0	0	0
hsa-miR-3944-3p_R-4	TTCGGGCTGGCCTGCTGCT	8.73235	0	5.53505	0	13.3227	0	0	7.54417	5.66869	8.52029	26.1285	0	0	0	27.9057	0	0	0	0	0	0
hsa-miR-3960_R-2_1ss12AC	GGCGGCGGCGGCGGCGGG	345.898	3788.54	701.106	505.122	1791.29	2448.62	291.106	422.474	125.774	660.323	1185.8	656.721	421.676	479.876	886.543	668.583	511.332	2271.04	1263.95	972.077	729.571
hsa-mir-3976-p5_1ss9GC	GATATAGACAGCAGGAAG	0	0	0	0	0	0	0	0	0	0	0	0	0	4.19793	0	0	0	0	0	0	0
hsa-mir-3976-p3_1ss16AT	AACCTTTACTGCAGCTTGACA	0	0	5.53505	0	92.0476	0	13.0567	30.1767	12.046	0	28.7413	0	0	3.14845	25.7591	45.7257	6.91573	20.2581	44.7521	55.4839	25.3135
hsa-mir-3978-p5_1ss8GT	ATCCAGGTTGTGGAGCCA	0	0	0	0	0	0	0	0	0	0	0	0	0	0	12.8796	0	0	0	0	0	0
hsa-mir-4258-p5_1ss15AC	CCCCCCGCCCCGCCCCCGCC	0	0	0	0	0	13.6209	0	0	0	0	0	0	0	0	0	0	0	0	0	0	0
hsa-miR-4284_L+3R-1	GACGGGCTCACATCACCCCA	0	0	0	0	0	0	3.56093	0	0	0	0	0	0	0	0	0	0	0	0	0	0
hsa-miR-4286_R+1	ACCCCACTCCTGGTACCA	442.439	1013.15	639.298	457.04	311.266	1600.98	550.757	1057.56	834.715	1283.16	310.058	910.72	850.126	2277.38	375.654	916.985	906.825	1373.28	891.414	656.929	941.12
hsa-mir-4301-p5_1ss9AG	CTCCCACTGCTTCACTTG	5.82157	20.435	0	7.23819	0	0	0	13.7167	3.54293	15.3365	0	0	0	0	0	0	0	0	16.9332	0	4.52027
hsa-miR-4306_R+1	TGGAGAGAAAGGCAGTAA	0	0	0	0	0	0	0	0	0	0	0	0	0	0	0	0	0	19.1919	0	0	0
hsa-miR-4326_R+3	TGTTCCTCTGTCTCCCAGACTCT	144.569	301.147	136.531	261.609	121.115	232.603	265.289	210.551	345.79	162.738	229.06	195.512	161.445	386.734	236.125	360.862	349.244	441.413	318.103	290.735	347.157
hsa-mir-4418-p3_1ss4TG	TGGGGGTTGTGGGAGTCA	0	0	0	0	9.68922	0	0	0	0	0	0	0	0	0	0	0	0	0	0	0	0
hsa-miR-4421_L-1R+2	CCTGTCTGTGGAAAGGAGCTACT	0	0	8.30257	0	0	0	0	0	7.79445	0	0	0	0	7.34637	0	0	0	0	0	0	0
hsa-miR-4422	AAAAGCATCAGGAAGTACCCA	10.6729	0	32.2878	36.1909	9.68922	0	0	13.0308	13.4631	10.2244	0	14.2039	30.4826	39.8803	0	30.8957	13.8315	42.6486	15.7237	0	58.7635
hsa-mir-4422-p3	GCCCTTCTTGATGCTCTTGATT	0	49.4742	9.22508	33.0889	0	8.3821	13.0567	9.60167	0	10.2244	0	0	10.1609	18.3659	0	12.3583	39.7654	0	45.9617	0	0
hsa-miR-4423-5p_R-1	AGTTGCCTTTTTGTTCCCATG	0	0	0	0	0	0	0	0	0	0	0	0	0	0	0	0	0	0	0	0	14.4649
hsa-miR-4423-3p_R-1	ATAGGCACCAAAAAGCAACA	0	0	9.22508	0	0	0	0	0	0	0	6.09665	0	24.8377	0	0	0	0	0	0	0	0
hsa-miR-4424_R-1	AGAGTTAACTCAAAATGGACT	9.70261	0	0	0	0	5.23881	0	0	4.25152	0	20.0318	0	0	0	0	0	0	0	0	0	18.0811
hsa-mir-4424-p3	GTCCATTTCAAGTTAACTCTGT	19.4052	0	0	0	0	0	0	0	0	0	0	0	0	0	0	0	0	0	0	0	0
hsa-miR-4425_1ss22TA	TGTTGGGATTCAGCAGGACCAA	0	0	0	0	0	0	0	0	5.66869	9.37232	10.4514	0	0	0	0	0	0	0	0	0	0
hsa-miR-4429_R+1_1ss11CT	AAAAGCTGGGTTGAGAGGCGA	5.82157	25.8126	13.8376	0	0	0	0	0	4.9601	0	0	0	0	2.36133	0	0	0	5.33107	0	0	0
hsa-mir-4430-p3_1ss20AG	ACTGCACTCCAACCTGGTGG	0	0	7.38006	0	0	14.6687	0	13.0308	0	34.9332	0	0	7.90289	0	0	0	4.32233	24.5229	31.4475	0	0
hsa-mir-4432-p5	CCGTTCCAATGCGACACCTCT	0	0	0	0	0	0	0	0	0	0	0	10.0263	0	0	0	0	0	0	0	0	0
hsa-miR-4433a-5p_R+2	CGTCCCACCCCCCACTCCTGTTT	0	0	0	19.6465	10.9004	30.3851	12.4632	15.7742	21.2576	23.0048	18.2899	4.17762	19.1927	19.9402	47.2251	6.17914	35.4431	12.7946	8.46662	0	0
hsa-miR-4433a-3p	ACAGGAGTGGGGGTGGGACAT	0	0	0	0	0	0	11.2763	0	4.9601	0	0	13.3684	0	0	0	0	0	0	8.46662	0	9.94459
hsa-miR-4433b-5p_R+1	ATGTCCCACCCCCACTCCTGTT	1209.92	2672.68	1657.75	1159.14	2434.42	9743.14	3724.14	4898.23	6506.95	5299.62	1555.52	8935.92	5300.58	14643.9	2292.56	16662.7	11177.5	16215	15498.8	6942.14	11815.1
hsa-miR-4433b-3p_L+1_1ss9GC	ACAGGAGTCGGGGGTGGGACGT	0	702.318	0	0	0	0	656.991	0	0	0	0	0	0	0	240.418	0	1659.78	0	0	0	0
hsa-miR-4435	ATGGCCAGAGCTCACACAGAGG	0	0	0	0	0	0	31.4549	0	11.3374	17.0406	0	25.9012	18.0638	34.6329	0	50.669	30.2563	28.7878	26.6094	0	38.8743
hsa-mir-4435-1-p3_1ss25AT	TGCAGTGTGACTCAGCAGGCCAACT	0	0	0	0	0	0	0	0	0	0	0	0	0	0	0	0	0	33.0527	0	0	0
hsa-miR-4436a_R-1	GCAGGACAGGCAGAAGTGGA	0	0	0	0	0	0	0	0	9.92021	0	0	0	0	0	0	0	0	0	0	0	0
hsa-mir-4436b-2-p5	ACTTCTGCCTGCCCTGCCCAA	0	0	0	0	0	0	0	0	0	0	0	0	0	0	0	0	0	0	0	0	12.6568
hsa-miR-4436b-3p_R-1	CAGGGCAGGAAGAAGTGGACA	8.73235	0	9.22508	0	0	28.2896	2.96744	5.48667	12.046	23.0048	0	0	0	4.72267	36.4921	0	0	0	16.9332	0	18.0811
hsa-miR-4437_L+2R-2	TGTGGGCTCAGGGTACAAAGG	5.82157	0	0	0	0	0	0	0	0	0	0	0	0	0	0	0	0	0	0	0	0
hsa-mir-4440-p5_1ss22CA	TGCTGGCTTGCACCGTGACTCA	4.8513	0	0	0	0	0	0	0	3.54293	16.1886	0	0	0	4.72267	0	0	0	0	14.5142	0	0
hsa-miR-4440_R-2	TGTCGTGGGGCTTGCTGGCT	0	49.4742	15.6826	45.4972	19.3784	23.0508	4.7479	7.54417	0	16.1886	27.8704	6.68418	0	5.24741	0	0	9.50913	0	0	0	27.1216
hsa-mir-4442-p5_1ss16CT	CCCTCCCTCTCTCCCTGG	0	0	0	0	8.47806	0	0	0	0	0	0	0	0	0	0	0	0	0	0	0	0
hsa-mir-4442-p3	TGTTATGCCGGACAAGAGG	0	0	0	0	0	0	0	8.23001	0	0	0	0	0	0	0	0	0	0	0	0	0
hsa-miR-4443_L+1	CTTGGAGGCGTGGGTTTT	0	23.6616	36.9003	0	0	33.5284	14.2437	4.80084	16.2975	37.4893	28.7413	0	0	6.29689	0	0	0	0	14.5142	0	0
hsa-miR-4444_L+4R+1	TGAACTCGAGTTGGAAGAGGCGA	13.5837	34.4168	33.2103	13.4423	0	102.681	0	0	9.21162	23.0048	0	7.51971	9.03188	10.4948	0	21.0091	0	36.2513	8.46662	0	0
hsa-miR-4446-5p_L+1R-1	CATTTCCCTGCCATTCCCTTGG	0	0	13.8376	0	0	36.6717	5.34139	4.115	21.2576	7.66826	0	0	0	2.6237	0	0	15.5604	0	0	0	13.5608
hsa-miR-4446-3p	CAGGGCTGGCAGTGACATGGGT	142.628	219.407	109.778	150.968	227.697	591.986	414.848	571.3	815.583	243.68	188.125	1009.31	503.527	921.445	208.22	673.527	650.943	600.279	545.492	153.135	783.815
hsa-miR-4448_1ss6CG	GGCTCGTTGGTCTAGGGGTA	57.2454	52.7008	40.5904	34.1229	0	16.7642	18.9916	54.8667	38.2637	125.248	44.4184	44.2827	20.3217	18.8907	17.1727	0	8.64466	0	48.3807	88.7742	8.13648
hsa-mir-4449-p5_1ss17GC	GGGGGCGGGCGGCGGTCC	0	0	0	0	0	0	0	0	0	0	9.58044	0	0	0	0	0	0	0	0	0	0
hsa-miR-4449_L-2R+2	TCCCGGGGCTGCGCGAGGCACA	0	20.435	0	0	0	0	5.93488	7.54417	36.1379	23.0048	0	10.8618	0	11.0196	10.733	0	0	0	15.7237	26.6323	0
hsa-mir-4454-p5_1ss19AT	TCCGAGTCACGGCACCAAT	109.639	279.637	201.107	216.112	66.6134	426.439	132.941	347.032	437.906	621.981	140.223	415.255	308.213	904.129	75.1308	287.948	330.226	613.073	335.036	494.916	452.931
hsa-mir-4455-p3_1ss6TG	GAGAAGAAGAGAAGGAAG	0	0	0	0	0	0	0	0	0	0	0	7.51971	0	0	0	0	0	0	0	0	0
hsa-miR-4463_R+1	GAGACTGGGGTGGGGCCT	0	0	12.9151	0	0	18.8597	0	0	0	0	0	0	0	0	0	0	0	0	0	0	0
hsa-mir-4464-p5	TTTGGATAGATGCAATAAAGTA	28.1376	0	0	0	27.8565	0	5.93488	7.54417	3.54293	0	0	5.84866	0	0	0	0	0	0	19.3523	0	0
hsa-miR-4466_R+2	GGGTGCGGGCCGGCGGGGTC	28.1376	65.6071	0	10.3403	0	51.3404	16.0242	10.9733	16.2975	32.3771	37.4508	86.0589	39.5145	25.7123	25.7591	0	4.32233	34.1189	62.8949	335.123	131.088
hsa-miR-4467_R-1	TGGCGGCGGTAGTTATGGGCT	15.5242	21.5105	57.1955	35.1569	38.7569	0	28.4874	0	9.92021	11.0764	20.0318	0	9.03188	0	34.3455	12.3583	42.3588	35.1851	15.7237	0	9.04054
hsa-mir-4468-p5_1ss13AC	GCTTTGGTGGCTCTGGTT	0	0	0	0	0	0	0	0	0	0	0	0	0	0	10.733	0	0	0	0	0	0
hsa-miR-4469	GCTCCCTCTAGGGTCGCTCGGA	7.76209	24.7371	0	0	0	0	0	0	0	0	0	0	0	0	0	0	0	0	0	0	0
hsa-mir-4470-p5	TTCGGCTTTCCAGTTTGTCT	0	0	0	0	0	0	0	4.115	0	0	0	0	0	0	0	0	0	0	0	0	0
hsa-miR-4470_R+2	TGGCAAACGTGGAAGCCGAGAGT	0	0	0	0	33.9123	9.42986	8.30883	4.115	17.7147	0	0	0	13.5478	18.8907	0	0	6.91573	11.7284	8.46662	0	18.9851
hsa-mir-4472-2-p3_1ss11CT	AGTCTTGCTCTGTCGCCCAGG	46.5725	45.1721	108.856	50.6673	30.2788	75.4389	36.7963	34.9775	12.046	32.3771	108.869	75.1971	65.4811	14.168	145.968	6.17914	36.3076	38.3837	20.5618	35.5097	28.9297
hsa-mir-4473-p5	CTTGTAATGGAGAACACTAAGCT	4.8513	31.1903	0	0	0	0	5.34139	17.8317	18.4232	0	7.83854	0	9.03188	3.67319	0	0	0	0	0	24.4129	0
hsa-miR-4473_R-1	CTAGTGCTCTCCGTTACAAGT	6.79183	21.5105	10.1476	0	72.6691	11.5254	11.2763	3.42917	19.8404	0	6.96759	0	6.77391	3.14845	0	9.88663	22.4761	0	0	11.0968	22.6013
hsa-miR-4474-3p_R-2	TTGTGGCTGGTCATGAGGCT	10.6729	11.8308	0	0	0	14.6687	17.8046	9.60167	4.9601	16.1886	0	0	23.7087	8.9206	0	18.5374	0	0	0	0	18.9851
hsa-miR-4476_R-1_1ss21GA	CAGGAAGGATTTAGGGACAGA	5.82157	0	0	0	0	0	0	0	0	0	0	0	0	0	0	0	0	0	0	0	0
hsa-miR-4477b_L+1R-1	CATTAAGGACATTTGTGATTGA	0	0	0	0	0	0	0	0	0	0	0	0	14.6768	0	0	0	0	0	0	0	0
hsa-miR-4477a_L-1R+1	TATTAAGGACATTTGTGATTCA	5.82157	0	0	0	0	0	0	0	0	0	0	0	0	3.14845	0	0	0	0	0	0	0
hsa-mir-4479-p5	AAGTCCGAGCGTGGCTGGCG	4.8513	5.37763	0	0	0	0	0	0	0	19.5967	0	0	0	0	0	0	0	0	0	0	0
hsa-miR-4479	CGCGCGGCCGTGCTCGGAGCAG	0	17.2084	5.53505	47.5652	0	37.7195	23.7395	10.2875	0	16.1886	0	23.3946	15.8058	12.069	0	12.3583	19.0183	0	27.8189	0	21.6973
hsa-miR-4480_R+1	AGCCAAGTGGAAGTTACTTTAC	0	0	0	0	0	0	0	0	0	0	0	0	0	4.72267	0	0	0	0	0	0	0
hsa-miR-4482-5p	AACCCAGTGGGCTATGGAAATG	0	0	23.0627	12.4083	0	0	0	0	26.2177	0	0	0	20.3217	13.6433	0	0	0	0	0	0	0
hsa-miR-4482-3p_R-1	TTTCTATTTCTCAGTGGGGCT	0	15.0574	38.7453	7.23819	0	0	4.7479	16.46	46.7667	0	0	0	0	2.6237	42.9319	0	4.32233	0	0	0	0
hsa-miR-4484_L+2R+2_1ss22AG	AAAAAAGGCGGGAGAAGCCCCGGC	6.3067	10.7553	0	4.13611	10.9004	0	0	0	0	12.7804	0	11.2796	23.1442	6.29689	0	0	8.64466	0	21.1666	8.87742	0
hsa-mir-4484-p3_1ss2GA	GAAAAAAGGCGGGAGAAG	0	13.9818	0	0	0	0	0	0	1.77147	6.39022	0	21.3058	10.1609	3.41082	0	5.56123	0	0	3.62855	8.87742	0
hsa-miR-4484_R-1_1ss19CA	AAAAGGCGGGAGAAGCCCA	0	0	0	0	0	0	0	0	0	0	0	0	0	1.83659	0	0	0	0	0	0	0
hsa-miR-4484_L+2R-4	AAAAAAGGCGGGAGAAGC	0	0	0	0	0	0	0	0	1.77147	0	0	12.1151	5.08043	0	0	5.56123	0	0	0	8.87742	0
hsa-miR-4485-5p_L+6R-1	AGAGGCACCGCCTGCCCAGTG	0	48.3987	0	0	0	7.33434	0	0	0	10.2244	0	0	6.77391	0	0	0	0	10.6621	0	13.3161	5.42432
hsa-mir-4485-p3_1ss1CT	TGTTTAACGGCCGCGGTAC	18.435	43.021	19.3727	0	39.968	48.1971	45.6986	85.7292	91.4076	56.2339	0	49.2959	33.8695	59.2957	19.3193	181.667	11.2381	242.031	72.571	68.8	115.719
hsa-miR-4487_L+1R+1	CAGAGCTGGCTGAAGGGCAGA	0	0	0	0	0	0	0	0	6.37728	0	0	0	0	0	0	0	0	0	13.3047	0	0
hsa-miR-4488_L+2R-1	GGAGGGGGCGGGCTCCGGC	63.067	232.314	34.1328	69.2798	190.151	73.3434	27.3005	88.4726	46.7667	236.864	347.509	353.426	55.3203	26.237	596.753	190.318	11.2381	77.8337	8.46662	439.432	37.0662
ggo-mir-4488-p3_1ss1TC	CGGCCCCGCCCCGCCCCGC	0	0	6.45756	0	0	18.8597	0	0	0	0	0	0	0	0	0	0	0	0	0	17.7548	0
hsa-miR-4489	TGGGGCTAGTGATGCAGGACG	0	0	0	0	0	0	3.56093	0	10.6288	11.0764	0	12.5328	0	0	15.0262	0	0	24.5229	0	0	0
hsa-mir-4489-p3_1ss13GA	GGGACTGGAGAAATCCTGC	0	0	0	0	0	0	0	0	0	0	0	0	0	0	23.6125	0	0	0	0	0	0
hsa-miR-4491_1ss21AG	AATGTGGACTGGTGTGACCAGA	6.79183	0	5.53505	0	15.745	10.4776	5.34139	0	0	0	20.9028	0	0	0	0	0	11.2381	0	0	0	0
hsa-miR-4492_L+1	CGGGGCTGGGCGCGCGCC	7.76209	0	0	9.30624	10.9004	18.8597	0	0	0	8.52029	0	6.68418	0	0	0	14.8299	0	0	0	0	0
hsa-mir-4494-p3_1ss9AG	AAAATTCCGGACTGTGGCT	0	0	0	0	0	0	7.71534	0	0	0	0	0	0	0	0	0	0	0	0	0	0
hsa-miR-4498_L+1R+1	CTGGGCTGGCAGGGCAAGTGCTGC	0	0	0	0	0	0	0	6.1725	14.8803	0	0	5.84866	0	0	0	17.3016	0	0	0	0	0
hsa-miR-4503_R-1	TTTAAGCAGGAAATAGAATTT	0	0	0	0	0	0	0	0	4.9601	0	0	0	16.9348	0	0	0	0	0	0	0	9.04054
hsa-mir-4503-p3	TTTCTATTTCCTGCTTAAAT	0	0	0	0	41.1792	0	0	0	0	0	0	0	0	0	0	0	0	0	0	0	0
hsa-mir-4504-p5	AGGTTCATCTCTGTTGTCATTTG	0	0	0	0	0	0	0	0	0	0	14.8061	0	0	0	0	0	0	0	0	0	0
hsa-miR-4504	TGTGACAATAGAGATGAACATG	0	0	19.3727	14.4764	23.0119	0	10.0893	4.80084	0	0	6.09665	0	6.77391	3.14845	0	16.0658	20.7472	0	21.7713	0	0
hsa-miR-4507_1ss6TC	CTGGGCTGGGCTGGGCTGGG	0	30.1147	0	0	0	0	4.7479	0	6.02298	3.40812	0	0	6.20942	3.67319	0	0	0	0	0	0	7.68446
hsa-miR-4508_L+2R-1	AAGCGGGGCTGGGCGCGC	2515.89	18721.7	5052.58	4692.41	3870.84	8026.91	3476.06	5584.75	1490.87	5574.83	3086.64	4813.45	1653.96	1589.96	7264.07	1719.04	2725.66	2140.96	1441.74	3373.42	7686.26
hsa-miR-4510_1ss6GT	TGAGGTAGTAGGATGTATGGTT	0	0	1.15313	0	0	0	0.74186	0	0	0	0	0	0	0	0	0	0	0	0	0	0
hsa-miR-4511_R+1	GAAGAACTGTTGCATTTGCCCTG	12.6134	55.9273	76.5682	14.4764	0	40.8627	6.52837	37.035	48.8924	0	35.7089	12.5328	9.03188	13.1185	47.2251	25.9524	12.967	25.5892	64.1044	0	28.0257
hsa-mir-4512-p5	GGCAATATAGTGAGACCTCGT	0	0	0	0	0	0	0	0	0	13.6325	0	13.3684	0	0	0	0	0	0	0	19.9742	0
hsa-miR-4512_R-2	CAGGGCCTCACTGTATCGCC	0	20.435	0	0	0	0	0	0	0	0	0	0	0	0	0	0	6.91573	0	0	0	0
hsa-mir-4515-p3	GCGTGGGGAGCTGGTCCTAG	0	0	0	0	0	0	0	0	5.66869	0	0	0	0	0	0	0	4.32233	0	0	0	0
hsa-miR-4516_L+1	GGGGAGAAGGGTCGGGGC	31.0483	93.5708	33.2103	56.8715	9.68922	136.209	5.34139	76.1276	0	95.4273	47.9022	161.256	64.3521	0	186.754	39.5465	20.7472	90.6282	6.04759	195.303	19.8892
hsa-mir-4516-p3_1ss16CG	CCACGGCTCTGCCCAGGT	0	0	0	9.30624	0	0	0	0	0	0	0	15.0394	0	0	0	0	0	19.1919	0	0	0
hsa-mir-4518-p5_1ss9TA	TGCTGGGAATGATTAGTG	0	0	0	0	0	0	0	0	0	0	0	0	0	0	17.1727	0	0	0	0	0	0
hsa-mir-4519-p5	CGCAGGGCTGCACTGTCTCCGT	0	0	6.45756	0	0	0	0	0	0	0	0	0	0	0	0	0	0	0	0	0	0
hsa-miR-4520-5p_L+1R+1	ACCTGCGTGTTTTCTGTCCAAA	0	0	0	0	0	0	0	0	0	0	0	0	0	0	0	0	0	0	24.1903	0	0
hsa-miR-4521_R+2	GCTAAGGAAGTCCTGTGCTCAGTT	67.9183	13.9818	98.7084	47.5652	0	83.821	56.9749	32.92	46.7667	63.0502	91.4497	65.1708	44.0304	45.6525	64.3978	63.0273	42.3588	53.3107	60.4759	28.8516	63.2838
hsa-mir-4521-p3_1ss18CT	TCAAAACTAGGATTTCTTTT	4.8513	0	0	0	0	0	0	0	0	0	0	0	0	0	0	0	0	0	0	0	0
hsa-miR-4523	GACCGAGAGGGCCTCGGCTGT	0	0	0	0	0	48.1971	34.4223	12.345	54.5611	11.9284	0	10.0263	13.5478	47.2267	0	34.6032	23.3406	50.1121	6.04759	0	0
hsa-miR-4524a-5p_L-2R+1	AGCAGCATGAACCTGTCTCAC	0	0	0	0	0	0	0	0	7.79445	0	0	0	0	0	0	0	0	0	0	0	0
hsa-miR-4524a-3p_R+1	TGAGACAGGCTTATGCTGCTATT	0	0	0	0	20.5896	0	2.96744	0	4.25152	0	0	0	0	0	0	0	0	0	0	0	0
hsa-miR-4525_L-1R+1	GGGGGATGTGCATGCTGGTTG	9.70261	0	28.5977	0	10.9004	28.2896	12.4632	0	9.92021	0	0	8.35523	11.2898	0	21.4659	0	6.05126	0	9.67614	0	19.8892
hsa-mir-4525-p3_1ss23TA	ATCAGCGTGCACTTCCCCACCCA	0	0	6.45756	17.5785	0	0	0	0	0	0	0	0	9.03188	0	0	0	0	0	0	0	0
hsa-miR-4526	GCTGACAGCAGGGCTGGCCGCT	9.70261	9.67973	8.30257	0	0	30.3851	6.52837	14.4025	37.5551	17.0406	0	17.546	0	3.67319	0	0	0	0	16.9332	0	18.0811
hsa-mir-4529-p5	CCATCAGCAGTCCAATGAAGACA	0	0	0	0	0	0	0	0	0	0	0	0	11.2898	0	0	0	0	0	0	0	0
hsa-miR-4529-3p_R+2_1ss19CT	ATTGGACTGCTGATGGCCTGTCT	12.6134	0	0	0	0	31.4329	0	8.91584	0	0	0	10.8618	0	3.67319	0	0	8.64466	30.9202	0	13.3161	17.177
hsa-miR-4533_R+2	TGGAAGGAGGTTGCCGGACGCTGT	0	0	0	0	0	0	2.96744	6.1725	0	16.1886	0	16.7105	10.1609	17.8412	0	16.0658	0	0	0	0	0
hsa-miR-4536-5p_L-2R+2	TGGTAGATATATGCACGATAT	0	0	0	4.65312	6.05576	4.19105	0	8.57292	0	7.24225	10.8869	0	0	0	0	5.56123	0	0	0	0	0
hsa-mir-4536-1-p3	TATCGTGCATATATCTACCA	0	0	0	4.65312	0	0	0	0	0	0	0	0	0	0	0	0	0	0	0	0	0
hsa-mir-4537-p3_1ss11AG	GGCTGGGCTGGGCTGGGCTG	0	0	0	0	0	0	0	0	0	0	0	0	0	0	0	0	0	0	0	0	18.9851
hsa-miR-4632-5p_L-1	AGGGCAGCGTGGGTGTGGCGGA	16.4944	0	0	0	0	0	0	10.9733	0	20.4487	0	0	0	0	0	0	0	0	0	0	0
hsa-miR-4632-3p	TGCCGCCCTCTCGCTGCTCTAG	21.3457	0	0	0	54.5018	0	0	16.46	0	0	42.6765	0	6.77391	4.19793	0	0	0	41.5824	77.4091	55.4839	16.273
hsa-miR-4635_R-1	TCTTGAAGTCAGAACCCGCA	5.82157	0	4.61254	0	0	0	0	0	4.25152	0	50.5151	4.17762	0	0	0	0	0	0	7.2571	11.0968	0
hsa-miR-4637	TACTAACTGCAGATTCAAGTGA	11.6431	0	8.30257	0	0	0	14.2437	12.345	4.9601	0	10.4514	0	0	3.67319	0	0	0	0	0	0	0
hsa-miR-4638-5p	ACTCGGCTGCGGTGGACAAGT	4.8513	50.5497	0	0	0	0	0	10.2875	6.37728	0	0	8.35523	0	6.82163	0	0	6.91573	42.6486	18.1428	0	13.5608
hsa-miR-4638-3p_R-2	CCTGGACACCGCTCAGCCGGC	4.8513	0	28.5977	0	31.49	0	12.4632	0	4.25152	0	34.838	10.8618	18.0638	8.39585	0	0	4.32233	0	0	0	5.42432
hsa-miR-4639-5p_R+1	TTGCTAAGTAGGCTGAGATTGAT	0	0	0	0	0	0	2.96744	0	5.66869	0	0	0	0	0	0	0	0	0	9.67614	0	0
hsa-miR-4640-5p_L+1R-2	CTGGGCCAGGGAGCAGCTGGTG	0	0	0	0	0	0	0	0	4.25152	0	0	0	0	0	0	0	0	0	0	28.8516	0
hsa-miR-4640-3p_R-1_1ss20CA	CACCCCCTGTTTCCTGGCCAA	0	0	0	0	0	0	0	17.8317	0	28.969	0	0	0	0	0	0	0	0	0	0	0
hsa-miR-4642	ATGGCATCGTCCCCTGGTGGCT	0	19.3595	0	0	0	0	0	3.42917	26.9263	22.1528	29.6123	10.0263	0	18.8907	0	0	35.4431	27.7216	37.495	24.4129	14.4649
hsa-miR-4644	TGGAGAGAGAAAAGAGACAGAAG	0	0	0	0	0	0	0	4.80084	4.25152	5.11218	0	0	0	0	0	0	0	0	0	0	10.8486
hsa-miR-4645-3p_L+2R-1	CGAGACAGTAGTTCTTGCCTGGT	24.2565	40.87	14.7601	31.0208	0	0	36.7963	25.3759	31.1778	43.4535	0	60.9932	32.7406	103.374	55.8114	63.0273	88.1756	15.9932	52.0092	57.7032	35.2581
hsa-miR-4646-5p	ACTGGGAAGAGGAGCTGAGGGA	44.632	12.9063	20.2952	38.259	0	83.821	10.6828	4.80084	22.6748	20.4487	13.0642	20.8881	18.0638	11.5443	55.8114	0	8.64466	0	16.9332	55.4839	39.7784
hsa-miR-4646-3p_L-1_1ss21GT	TTGTCCCTCTCCCTTCCCAT	0	8.60421	0	0	0	0	0	0	4.9601	0	0	0	0	0	0	0	0	0	0	0	0
hsa-miR-4647_R-1	GAAGATGGTGCTGTGCTGAGGA	0	30.1147	0	0	0	0	0	13.7167	0	0	9.58044	0	0	0	0	0	10.3736	0	0	15.5355	0
hsa-mir-4647-p3_1ss21CT	CTGCCCAGCACCACCACCTCT	0	0	0	0	0	0	0	0	7.79445	0	0	0	0	0	0	0	6.05126	0	0	0	0
hsa-mir-4648-p5_1ss24CA	AATGGGAGCTCAGCACCTGCCTGA	11.6431	0	0	0	0	0	0	0	0	0	0	0	0	0	0	0	0	0	0	24.4129	0
hsa-miR-4649-5p_R+1	TGGGCGAGGGGTGGGCTCTCAGAGT	0	0	0	0	0	0	2.96744	0	0	23.8568	7.83854	9.19075	0	0	0	0	0	0	0	0	0
hsa-miR-4649-3p_R-1	TCTGAGGCCTGCCTCTCCCC	7.76209	0	0	0	0	0	0	0	0	0	0	0	0	0	0	0	0	14.927	0	0	0
hsa-miR-4651_R+1	CGGGGTGGGTGAGGTCGGGCA	4.8513	0	0	0	0	33.5284	0	4.80084	0	17.8926	0	0	0	0	0	0	0	0	0	0	0
hsa-miR-4653-3p_L-2	GAGTTAAGGGTTGCTTGGAGA	0	11.8308	0	0	0	10.4776	0	0	0	0	0	0	0	3.14845	0	0	10.3736	0	0	0	0
hsa-miR-4654	TGTGGGATCTGGAGGCATCTGG	0	0	0	0	0	0	0	4.115	12.7546	0	0	0	0	2.6237	0	0	0	0	16.9332	0	0
hsa-miR-4655-5p_L+2R-1	CACACCGGGGATGGCAGAGGGTC	0	0	0	0	0	0	4.7479	0	0	0	0	0	9.03188	0	0	0	0	0	0	0	15.3689
hsa-miR-4655-3p_R+2	ACCCTCGTCAGGTCCCCGGGGAG	0	0	0	0	0	0	0	0	0	0	20.0318	0	0	0	0	0	0	0	0	0	0
hsa-miR-4656	TGGGCTGAGGGCAGGAGGCCTGT	0	10.7553	0	0	0	0	0	0	0	0	0	0	0	5.77215	0	0	0	0	14.5142	0	0
hsa-miR-4657	AATGTGGAAGTGGTCTGAGGCAT	0	0	0	0	0	34.5762	0	0	0	0	0	10.8618	0	0	0	0	0	18.1256	29.0284	0	10.8486
hsa-mir-4657-p3	AGTATATGCCAAGAACACTACCAT	6.79183	0	0	0	0	0	0	0	0	0	0	0	0	0	0	0	0	0	0	0	0
hsa-miR-4658	GTGAGTGTGGATCCTGGAGGAAT	6.79183	0	6.45756	0	0	0	0	0	0	0	0	0	0	0	0	0	0	0	0	11.0968	0
hsa-miR-4659b-5p_R+3	TTGCCATGTCTAAGAAGAAAAT	7.76209	0	11.9926	0	0	0	18.3981	4.115	10.6288	14.4845	0	7.51971	5.64492	0	0	0	4.32233	25.5892	0	22.1935	0
hsa-miR-4659b-3p_L+1R-1	TTTTCTTCTTAGACATGGCAGC	35.8997	70.9847	29.059	50.6673	0	6.28658	88.133	134.423	82.9046	57.938	14.8061	96.0852	41.7724	208.322	13.9529	43.254	30.2563	75.7012	47.1712	24.4129	104.87
hsa-miR-4659a-5p_L+1R-3	GCTGCCATGTCTAAGAAGAA	9.70261	0	0	17.5785	0	0	12.4632	6.85834	0	0	0	0	14.6768	11.0196	0	0	5.1868	0	0	0	0
hsa-miR-4659a-3p_L-1	TTCTTCTTAGACATGGCAACG	81.5019	46.2476	67.8043	72.3819	39.968	0	62.0195	35.6634	55.9783	0	0	26.7367	19.1927	36.2071	35.4188	14.8299	33.7142	61.8404	10.8857	0	52.4351
hsa-miR-4660_R+1	TGCAGCTCTGGTGGAAAATGGAGA	9.70261	0	4.61254	6.20416	0	38.7672	7.71534	4.115	3.54293	0	0	0	21.4507	6.82163	38.6387	33.3674	11.2381	0	0	0	12.6568
hsa-miR-4661-5p_R-1	AACTAGCTCTGTGGATCCTGA	5.82157	0	0	7.23819	0	0	8.90232	8.91584	12.046	0	0	0	13.5478	11.0196	0	9.88663	0	0	27.8189	0	24.4094
hsa-miR-4662b	AAAGATGGACAATTGGCTAAAT	0	23.6616	0	0	20.5896	0	0	0	5.66869	10.2244	0	0	0	3.14845	0	0	8.64466	0	0	0	0
hsa-miR-4662a-5p	TTAGCCAATTGTCCATCTTTAG	40.751	0	45.2029	19.6465	50.8684	0	71.8121	103.561	25.5091	0	6.96759	96.9207	24.8377	116.492	118.063	37.0749	70.8862	50.1121	49.5902	44.3871	29.8338
hsa-miR-4662a-3p	AAAGATAGACAATTGGCTAAAT	15.5242	0	6.45756	0	0	0	0	10.9733	10.6288	0	0	0	0	0	0	21.0091	0	0	0	0	0
hsa-miR-4664-5p	TGGGGTGCCCACTCCGCAAGTT	0	0	0	0	0	0	0	8.91584	0	0	0	0	0	0	0	0	0	0	0	0	0
hsa-miR-4664-3p_R+1	CTTCCGGTCTGTGAGCCCCGTCT	6.79183	0	9.22508	0	0	0	0	0	0	0	0	28.4078	0	0	0	0	9.50913	0	14.5142	0	0
hsa-miR-4665-5p	CTGGGGGACGCGTGAGCGCGAGC	10.6729	59.1539	22.1402	0	27.8565	116.302	65.2837	57.61	145.969	129.508	48.7732	66.8418	45.1594	122.789	0	128.526	70.0218	91.6945	55.6378	75.4581	62.3797
hsa-mir-4665-p3_1ss22CT	CGCGGCGCGTAGCCCCCGCCATA	7.76209	0	0	21.7146	0	0	0	12.345	0	0	0	0	0	0	0	7.41497	0	0	0	0	0
hsa-miR-4667-5p_R-2	ACTGGGGAGCAGAAGGAGAA	6.79183	40.87	0	10.3403	0	23.0508	6.52837	3.42917	32.595	23.8568	0	10.8618	0	17.8412	0	0	21.6117	0	9.67614	0	7.23243
hsa-miR-4667-3p	TCCCTCCTTCTGTCCCCACAG	0	0	0	0	7.26691	0	0	0	0	0	0	0	0	0	0	0	0	0	0	0	0
hsa-miR-4669_R-1	TGTGTCCGGGAAGTGGAGGAG	17.4647	147.347	197.417	0	0	0	22.5525	48.0084	35.4293	0	0	0	0	0	0	0	12.967	0	0	0	34.354
hsa-miR-4670-5p_L-2R+1	GCGACCATGATGTAACTTCAC	0	23.6616	0	11.3743	0	0	5.93488	0	13.4631	0	0	0	0	0	0	0	0	0	0	11.0968	27.1216
hsa-miR-4670-3p_R-1	TGAAGTTACATCATGGTCGCT	0	0	0	8.27221	0	0	0	10.9733	4.25152	0	8.70949	0	7.90289	0	0	0	0	0	0	24.4129	0
hsa-miR-4671-5p	ACCGAAGACTGTGCGCTAATCT	0	0	0	12.4083	24.223	0	0	4.80084	0	0	0	0	0	0	0	0	0	0	0	0	0
hsa-mir-4672-p5	CGCCTCTGTCCAGCTGTGTGGCC	0	0	0	0	0	0	2.96744	0	0	0	0	0	0	0	0	0	0	0	0	0	0
hsa-miR-4672	TTACACAGCTGGACAGAGGCA	16.4944	19.3595	13.8376	32.0548	0	0	13.0567	4.115	12.7546	20.4487	19.1609	12.5328	9.03188	0	0	0	10.3736	9.59593	0	0	19.8892
hsa-miR-4673_R+1	TCCAGGCAGGAGCCGGACTGGAC	0	0	0	0	0	0	0	0	0	16.1886	0	0	0	3.14845	0	0	0	0	0	0	0
hsa-miR-4674_R+2	CTGGGCTCGGGACGCGCGGCTCA	0	23.6616	0	0	0	0	0	0	0	0	0	0	0	0	0	0	0	0	0	0	0
hsa-miR-4676-5p	GAGCCAGTGGTGAGACAGTGA	0	0	0	0	0	0	12.4632	7.54417	3.54293	17.8926	11.3223	11.6973	0	3.14845	0	0	15.5604	0	15.7237	0	0
hsa-miR-4676-3p_L-1	ACTGTTTCACCACTGGCTCTT	23.2863	44.0966	4.61254	23.7826	21.8007	70.2001	37.9832	52.8092	64.4813	0	10.4514	37.5985	27.0956	81.3348	23.6125	12.3583	94.2268	21.3243	58.0568	28.8516	32.5459
hsa-miR-4677-5p_R-2	TTGTTCTTTGGTCTTTCAGC	0	0	0	0	19.3784	0	0	0	0	0	0	0	0	2.6237	0	0	0	0	0	0	10.8486
hsa-miR-4677-3p	TCTGTGAGACCAAAGAACTACT	4.8513	0	10.1476	31.0208	50.8684	13.6209	20.1786	19.2033	32.595	28.117	46.1603	34.2564	15.8058	50.3751	72.9842	11.1225	25.0695	0	0	0	18.0811
hsa-mir-4678-p3	AAAGATTCTGAGCAATAACCT	0	0	0	6.20416	0	0	0	0	0	0	15.6771	5.01314	0	0	0	0	0	0	0	0	0
hsa-miR-4680-3p_L-2R+2	TGAATTGTAAGAGTTGTTAGA	5.82157	20.435	0	0	0	0	0	0	7.79445	0	0	0	0	2.6237	0	0	0	0	0	0	0
hsa-mir-4683-p5	CGAGGCGGGCCTGGAGGT	0	0	5.53505	0	0	0	0	0	0	0	0	0	0	0	0	0	0	0	0	0	0
hsa-miR-4683	TGGAGATCCAGTGCTCGCCCGAT	60.1562	78.5134	15.6826	16.5444	152.605	94.2986	24.9265	29.4909	9.21162	51.1218	74.0307	38.4341	12.4188	13.6433	34.3455	6.17914	15.5604	0	47.1712	88.7742	0
hsa-miR-4685-3p_R-2	TCTCCCTTCCTGCCCTGGCT	41.7212	40.87	73.8006	66.1777	55.713	185.454	13.6502	34.9775	31.1778	72.4225	71.4178	20.0526	0	27.2865	68.691	51.9048	27.6629	86.3634	22.9808	0	64.1878
hsa-miR-4686_R+1	TATCTGCTGGGCTTTCTGGTGTTT	0	0	0	0	0	0	0	0	0	0	0	0	0	0	0	0	37.172	0	0	0	0
hsa-miR-4687-5p_R-2	CAGCCCTCCTCCCGCACCCA	0	0	0	11.3743	0	0	3.56093	10.2875	3.54293	0	0	0	0	4.72267	0	18.5374	4.32233	0	0	24.4129	18.0811
hsa-miR-4687-3p_L+1R+1_1ss22CT	TTGGCTGTTGGAGGGGGCAGGTT	0	0	9.22508	0	0	14.6687	5.34139	0	6.37728	0	0	0	10.1609	13.1185	0	0	6.91573	0	0	0	0
hsa-miR-4688_R+1	TAGGGGCAGCAGAGGACCTGGGT	13.5837	0	0	0	0	28.2896	0	5.48667	4.25152	0	16.548	16.7105	10.1609	24.1381	27.9057	0	16.4249	0	20.5618	0	20.7932
hsa-mir-4690-p5	GCGAGGCTGGGCTGAACCCGT	0	0	0	0	0	0	0	0	0	16.1886	0	0	0	0	0	0	0	0	0	0	0
hsa-miR-4690-3p	GCAGCCCAGCTGAGGCCTCTG	23.2863	13.9818	56.273	27.9187	65.4022	54.4837	32.6418	21.9467	48.1839	14.4845	75.7726	8.35523	32.7406	30.435	0	18.5374	9.50913	24.5229	60.4759	11.0968	27.1216
hsa-miR-4691-3p	CCAGCCACGGACTGAGAGTGCAT	0	0	0	5.17013	0	0	0	0	7.79445	11.9284	0	0	0	0	0	0	0	0	0	0	0
hsa-miR-4695-5p_R+1	CAGGAGGCAGTGGGCGAGCAGGT	0	0	0	0	0	0	0	0	0	0	0	10.8618	0	0	0	0	0	0	0	0	0
hsa-miR-4697-5p	AGGGGGCGCAGTCACTGACGTG	0	0	10.1476	0	0	0	0	0	0	0	0	13.3684	0	0	0	0	0	0	0	0	0
hsa-miR-4697-3p_R-1	TGTCAGTGACTCCTGCCCCTTGG	6.79183	0	23.9852	7.23819	15.745	18.8597	0	0	0	12.7804	13.9352	0	0	0	0	0	4.32233	0	0	0	0
hsa-mir-4698-p3	TGTAGAGGAAGACCCCAGAAGGA	0	0	0	0	0	0	0	0	0	0	0	0	0	3.14845	0	0	0	0	0	0	0
hsa-miR-4700-5p	TCTGGGGATGAGGACAGTGTGT	0	16.1329	0	0	0	0	0	0	0	8.52029	0	0	0	3.14845	0	0	0	0	0	0	0
hsa-miR-4701-5p	TTGGCCACCACACCTACCCCTT	0	29.0392	10.1476	0	0	26.1941	9.49581	20.575	45.3495	24.7089	0	24.2302	5.64492	56.672	0	25.9524	21.6117	30.9202	9.67614	0	0
hsa-miR-4701-3p_R+5	ATGGGTGATGGGTGTGGTGTCCACT	0	0	0	0	0	0	0	4.80084	24.0919	0	0	0	7.90289	7.87111	0	0	16.4249	0	0	0	35.2581
hsa-miR-4705_R-1	TCAATCACTTGGTAATTGCTG	0	0	0	0	23.0119	23.0508	0	4.80084	4.9601	0	0	0	0	0	0	0	0	0	0	0	0
hsa-miR-4706_R-1	AGCGGGGAGGAAGTGGGCGCTGCT	0	0	0	0	0	56.5792	4.7479	9.60167	4.25152	0	0	0	0	10.4948	0	13.5941	0	0	21.7713	0	0
hsa-mir-4706-p3	GAGCAGCCCACTCCTGTCCTGG	0	0	0	0	0	0	0	0	0	0	0	0	0	4.19793	0	0	0	0	0	0	0
hsa-miR-4707-5p_R+1	GCCCCGGCGCGGGCGGGTTCTGGT	0	0	0	0	0	0	2.96744	6.85834	24.0919	0	0	0	0	8.39585	0	0	0	33.0527	13.3047	0	9.94459
hsa-miR-4707-3p	AGCCCGCCCCAGCCGAGGTTCT	0	45.1721	0	0	0	0	17.8046	0	9.92021	0	0	0	0	26.7618	0	0	0	24.5229	64.1044	31.071	31.6419
hsa-mir-4708-p5	GATGCCGCCTTGCTCCTTGAA	0	0	0	0	0	0	0	3.42917	0	0	0	0	0	0	0	0	0	0	0	0	0
hsa-miR-4708-3p_R-1	AGCAAGGCGGCATCTCTCTGA	0	0	0	0	0	0	7.12186	0	0	0	0	0	0	0	0	0	0	0	0	0	0
hsa-miR-4709-5p_R-1	ACAACAGTGACTTGCTCTCCA	0	0	0	15.5104	0	0	0	13.0308	9.21162	0	0	10.8618	0	2.6237	0	0	0	0	14.5142	0	0
hsa-miR-4709-3p	TTGAAGAGGAGGTGCTCTGTAGC	0	0	0	0	0	0	0	0	6.37728	0	0	0	6.77391	0	0	0	0	0	0	0	0
hsa-miR-4710_R+2	GGGTGAGGGCAGGTGGTTCT	0	0	0	0	23.0119	0	0	0	0	0	0	0	0	0	0	0	0	0	0	0	0
hsa-miR-4712-5p_R-2	TCCAGTACAGGTCTCTCATT	0	0	0	0	0	0	0	0	0	0	0	0	0	0	0	8.6508	0	0	0	0	0
hsa-miR-4714-5p	AACTCTGACCCCTTAGGTTGAT	13.5837	12.9063	6.45756	23.7826	27.8565	0	20.1786	8.91584	0	17.8926	0	18.3815	0	6.29689	0	0	0	15.9932	25.3999	0	0
hsa-miR-4714-3p	CCAACCTAGGTGGTCAGAGTTG	0	0	6.45756	0	0	0	0	0	0	0	0	0	0	0	0	0	0	0	0	0	0
hsa-mir-4716-p3	GGGAAGGAAACATGGAGACAA	0	0	6.45756	0	0	5.23881	16.0242	0	0	0	0	0	9.03188	3.67319	0	0	0	0	7.2571	75.4581	4.52027
hsa-miR-4717-3p	ACACATGGGTGGCTGTGGCCT	22.316	0	0	0	0	0	2.96744	0	0	0	20.9028	20.8881	0	10.4948	0	11.1225	11.2381	0	0	0	0
hsa-miR-4722-5p_R+1	GGCAGGAGGGCTGTGCCAGGTTGA	0	8.60421	0	0	9.68922	20.9553	0	13.0308	0	0	13.0642	0	0	0	0	0	0	0	0	0	0
hsa-miR-4723-5p_R-3	TGGGGGAGCCATGAGATAAGA	4.8513	0	5.53505	5.17013	0	0	0	0	3.54293	0	0	0	5.64492	10.4948	0	17.3016	0	0	0	0	50.627
hsa-miR-4723-3p_1ss22AT	CCCTCTCTGGCTCCTCCCCAAT	4.8513	0	0	6.20416	0	0	8.90232	0	0	13.6325	18.2899	0	20.3217	0	0	8.6508	0	0	16.9332	0	0
hsa-miR-4724-5p_R-1	AACTGAACCAGGAGTGAGCTTC	11.6431	15.0574	0	0	0	0	0	10.2875	0	0	0	0	0	0	36.4921	0	22.4761	0	0	0	11.7527
hsa-miR-4725-3p_R+1	TGGGGAAGGCGTCAGTGTCGGGT	4.8513	0	6.45756	0	0	0	6.52837	0	0	0	0	0	0	0	0	0	7.7802	0	0	0	0
hsa-miR-4726-5p_R-2	AGGGCCAGAGGAGCCTGGAGT	0	46.2476	0	0	0	28.2896	0	10.9733	4.25152	21.3007	0	18.3815	32.7406	20.9896	0	0	11.2381	23.4567	0	24.4129	0
hsa-miR-4727-3p_R-1	ATAGTGGGAAGCTGGCAGATT	0	0	0	0	0	0	0	0	0	0	0	0	10.1609	0	0	0	0	0	0	0	0
hsa-miR-4728-3p_R-1	CATGCTGACCTCCCTCCTGCCCCA	14.5539	17.2084	0	0	0	0	4.15442	10.2875	6.37728	0	0	6.68418	5.64492	0	27.9057	28.4241	10.3736	0	0	0	0
hsa-miR-4731-5p_R-1	TGCTGGGGGCCACATGAGTGT	10.6729	12.9063	0	0	0	30.3851	5.34139	0	11.3374	21.3007	0	0	0	0	0	0	0	0	0	15.5355	0
hsa-miR-4732-5p	TGTAGAGCAGGGAGCAGGAAGCT	1180.81	808.795	1261.07	1102.27	588.62	661.138	1080.74	416.301	652.608	315.251	1335.17	588.208	661.585	219.342	671.884	244.694	701.082	791.131	943.424	716.852	1437.45
hsa-miR-4732-3p	GCCCTGACCTGTCCTGTTCTG	724.785	1335.8	941.881	1116.75	899.886	1046.71	1119.32	404.642	480.421	474.58	1629.55	528.886	445.949	197.827	927.328	414.003	567.954	1051.29	828.519	368.413	824.497
hsa-miR-4733-3p_L-1R+1	CACCAGGTCTAGCATTGGGATT	0	0	0	0	0	0	5.93488	0	0	0	0	0	0	0	0	0	0	0	0	0	0
hsa-miR-4734_L-1R+1	CTGCGGGCTGCGGTCAGGGCGA	0	0	0	5.17013	0	32.4806	0	0	0	0	0	35.9275	0	0	0	0	9.50913	0	0	0	0
hsa-miR-4738-3p_L-1	GAAACTGGAGCGCCTGGAGGA	0	18.2839	6.45756	24.8166	0	0	2.96744	13.0308	30.4692	0	0	5.84866	9.03188	12.5938	62.2512	0	13.8315	0	32.657	28.8516	37.0662
hsa-miR-4739_L-1R-5	AGGGAGGAGGAGCGGAGGG	0	24.7371	6.45756	0	0	0	0	0	0	0	0	0	0	0	0	0	0	0	0	0	0
hsa-mir-4739-p3_1ss4TC	CCCCTCCTCCCCTCCCCCTCC	0	0	0	15.5104	8.47806	27.2418	4.15442	7.54417	0	8.52029	40.0637	4.17762	7.90289	0	0	12.3583	12.967	0	18.1428	0	0
hsa-mir-4740-p3_1ss20AG	GAGGGGACCGCCCGAGAGGG	0	0	0	0	0	0	0	0	3.54293	0	7.83854	0	0	0	0	0	0	0	0	0	0
hsa-miR-4741_R-1	CGGGCTGTCCGGAGGGGTCGGC	0	0	0	0	0	0	13.0567	0	0	0	0	0	0	8.9206	0	0	0	18.1256	0	0	0
hsa-miR-4742-5p	TCAGGCAAAGGGATATTTACAGA	6.79183	0	23.9852	12.4083	15.745	0	16.0242	55.5525	19.8404	7.66826	47.0313	40.9406	14.6768	37.7813	0	29.6599	29.3919	25.5892	29.0284	51.0452	29.8338
hsa-miR-4742-3p_R-1	TCTGTATTCTCCTTTGCCTGCA	30.0781	0	47.0479	10.3403	67.8245	46.1016	43.9181	66.5259	40.3894	41.7494	7.83854	15.8749	69.9971	51.9494	21.4659	14.8299	98.5492	57.5756	82.2472	0	84.981
hsa-miR-4743-5p	TGGCCGGATGGGACAGGAGGCAT	0	0	0	0	0	10.4776	0	9.60167	6.37728	0	0	9.19075	0	17.3165	0	24.7166	0	0	0	19.9742	0
hsa-miR-4745-5p_R-1	TGAGTGGGGCTCCCGGGACGGC	0	0	9.22508	0	0	0	7.71534	0	0	0	0	0	0	0	42.9319	0	0	0	0	13.3161	0
hsa-miR-4745-3p_L+2R-3	CCTGGCCCGGCGACGTCTCACG	0	0	0	11.3743	0	0	0	0	0	0	0	0	10.1609	0	0	0	0	0	10.8857	0	0
hsa-miR-4746-5p_R-1	CCGGTCCCAGGAGAACCTGCAG	28.1376	37.6434	21.2177	28.9527	0	14.6687	29.0809	0	35.4293	39.1934	88.8368	45.1182	51.9333	39.3556	0	45.7257	72.6152	134.343	9.67614	13.3161	28.0257
hsa-miR-4746-3p_R+2	AGCGGTGCTCCTGCGGGCCGACA	0	0	0	0	0	30.3851	0	0	0	0	0	0	0	0	0	0	0	0	0	0	0
hsa-miR-4747-5p	AGGGAAGGAGGCTTGGTCTTAG	10.6729	38.7189	8.30257	12.4083	29.0677	26.1941	31.4549	13.7167	19.8404	0	31.3542	0	0	0	0	0	14.6959	31.9864	27.8189	22.1935	0
hsa-miR-4747-3p	AAGGCCCGGGCTTTCCTCCCAG	0	0	0	15.5104	0	0	0	0	0	0	0	0	0	0	0	0	0	36.2513	0	0	0
hsa-miR-4748	GAGGTTTGGGGAGGATTTGCT	5.82157	0	0	0	0	0	0	0	4.25152	0	0	47.6248	0	16.267	15.0262	0	0	21.3243	12.0952	0	13.5608
hsa-mir-4748-p3	CAGACCCTACCCAACCCCACG	0	0	0	0	0	0	0	0	0	0	0	0	0	2.6237	0	0	0	0	0	0	0
hsa-miR-4749-5p_L+1R+2	CTGCGGGGACAGGCCAGGGCATCAA	16.4944	0	19.3727	0	13.3227	0	0	0	0	0	0	16.7105	0	4.19793	0	0	0	0	0	0	18.0811
hsa-miR-4749-3p_R-1	CGCCCCTCCTGCCCCCACA	0	0	0	0	0	0	0	0	0	0	0	0	0	0	0	0	6.91573	0	13.3047	24.4129	0
hsa-miR-4750-5p_R+1	CTCGGGCGGAGGTGGTTGAGTGT	0	37.6434	8.30257	8.27221	0	86.9643	24.9265	4.80084	43.2238	46.8616	23.5156	22.5591	15.8058	28.8608	0	17.3016	23.3406	0	35.076	11.0968	22.6013
hsa-miR-4753-5p	CAAGGCCAAAGGAAGAGAACAG	0	0	0	0	0	0	7.71534	9.60167	7.79445	12.7804	0	12.5328	0	4.72267	0	0	0	0	24.1903	0	0
hsa-miR-4753-3p_L+2R-2	TGTTCTCTTTCTTTAGCCTTGT	0	0	0	0	20.5896	0	0	4.115	0	0	0	0	12.4188	0	19.3193	0	0	0	0	0	0
hsa-miR-4754_R-1	ATGCGGACCTGGGTTAGCGGAG	0	0	0	0	0	42.9583	0	0	0	0	0	0	0	0	0	0	0	15.9932	0	0	0
hsa-miR-4755-5p	TTTCCCTTCAGAGCCTGGCTTT	28.1376	0	47.9704	37.225	0	34.5762	39.1702	6.85834	15.5889	25.5609	45.2894	19.217	40.6435	36.7319	0	63.0273	40.6299	93.8269	61.6854	33.2903	9.94459
hsa-miR-4755-3p_L-2R+1	CCAGGCTCTGAAGGGAAAGTT	4.8513	0	11.0701	21.7146	0	0	8.90232	13.7167	0	0	13.9352	5.01314	7.90289	6.29689	21.4659	0	6.91573	22.3905	25.3999	37.729	15.3689
hsa-mir-4757-p5	CCCGAGGCCTCTGTGACGTCAC	0	0	7.38006	0	0	0	4.7479	0	0	0	0	0	0	0	0	0	0	0	0	0	21.6973
hsa-miR-4757-3p_R-1	CATGACGTCACAGAGGCTTCG	6.79183	0	9.22508	0	0	0	0	0	7.08586	0	0	0	0	2.6237	32.1989	0	0	0	0	0	0
hsa-miR-4758-3p_L+1R+1	CTGCCCCACCTGCTGACCACCCTCC	0	0	8.30257	0	0	0	0	0	0	0	0	0	0	0	0	0	0	0	0	0	0
hsa-miR-4761-5p_R+1	ACAAGGTGTGCATGCCTGACCA	0	0	0	0	0	0	0	0	0	27.2649	0	0	0	0	0	0	0	0	0	0	0
hsa-miR-4761-3p_R-1	GAGGGCATGCGCACTTTGTC	0	0	0	0	0	0	0	0	6.37728	0	0	0	0	0	0	9.88663	11.2381	0	0	31.071	0
hsa-miR-4762-5p_R+1	CCAAATCTTGATCAGAAGCCTT	7.76209	0	0	0	0	0	0	0	0	0	0	0	12.4188	9.44534	0	0	0	0	0	0	0
hsa-miR-4762-3p_R+1	CTTCTGATCAAGATTTGTGGTGA	0	0	0	0	0	0	0	0	0	0	0	0	0	3.67319	0	11.1225	5.1868	0	0	0	18.9851
hsa-mir-4763-p5	CTGCCCAGCCCTCCTGCTCTG	9.70261	0	0	0	0	0	0	0	0	0	39.1927	0	24.8377	0	0	0	0	0	0	15.5355	14.4649
hsa-miR-4765	TGAGTGATTGATAGCTATGTTC	0	0	0	0	0	0	5.34139	0	0	0	0	0	0	11.0196	0	0	0	0	6.04759	0	0
hsa-miR-4766-5p_R+1	TCTGAAAGAGCAGTTGGTGTTT	0	0	0	0	0	0	7.12186	0	0	0	0	0	0	0	0	6.17914	0	0	0	0	40.6824
hsa-miR-4766-3p_L-1R+3	TAGCAATTGCTCTTTTGGAAGGA	0	0	0	0	0	0	0	0	9.92021	0	0	0	0	3.14845	0	28.4241	0	0	0	0	20.7932
hsa-miR-4767_L+1R-5	CCGCGGGCGCTCCTGGCCG	11.6431	12.9063	0	8.27221	0	44.006	7.12186	0	14.8803	17.0406	0	0	0	3.67319	0	0	0	29.854	0	55.4839	13.5608
hsa-miR-4769-3p_L-1R-3_1ss8TC	CTGCCACCCTCCCTCCCC	0	18.2839	0	0	0	0	0	0	0	0	0	0	0	0	0	0	0	0	0	0	0
hsa-miR-4772-5p	TGATCAGGCAAAATTGCAGACT	103.818	78.5134	29.5203	88.9263	115.059	58.6747	7.12186	22.6325	58.8127	41.7494	36.5799	8.35523	9.03188	4.72267	0	18.5374	7.7802	9.59593	22.9808	22.1935	12.6568
hsa-miR-4772-3p	CCTGCAACTTTGCCTGATCAGA	655.896	346.319	202.029	352.603	216.796	199.075	89.0232	158.428	244.462	255.609	215.995	137.861	392.887	57.7215	143.822	61.7914	32.8497	119.416	125.79	268.542	74.1324
hsa-mir-4773-1-p5	CTTTCTATGCTCCTGTTCTGCT	0	0	0	0	14.5338	0	1.48372	0	0	0	0	0	0	0	0	0	5.1868	0	0	16.6452	0
hsa-mir-4773-2-p5	CTTTCTATGCTCCTGTTCTGCT	0	0	0	0	14.5338	0	1.48372	0	0	0	0	0	0	0	0	0	5.1868	0	0	16.6452	0
hsa-miR-4774-5p_R-2	TCTGGTATGTAGTAGGTAAT	4.8513	0	0	0	0	0	0	0	0	0	0	0	0	0	0	0	0	0	0	15.5355	0
hsa-miR-4774-3p_L-1_1ss16CT	TTGCCTAACATGTGTCAGAA	0	0	0	0	0	0	0	0	0	0	0	0	9.03188	0	0	0	0	0	0	0	0
hsa-miR-4775	TTAATTTTTTGTTTCGGTCACT	0	0	21.2177	11.3743	29.0677	0	0	3.42917	0	0	40.9346	0	5.64492	2.6237	0	0	20.7472	0	0	0	0
hsa-mir-4775-p3	TGACTGAAACAAAAAATTAA	0	0	8.30257	0	0	0	0	0	0	0	0	0	0	0	0	0	0	0	0	0	0
hsa-miR-4776-3p_R-1	CTTGCCATCCTGGTCCACTGCA	0	0	0	0	0	0	0	0	2.83434	0	0	0	0	0	0	0	0	0	0	0	0
hsa-miR-4777-3p_L+1R-1	TATACCTCATCTAGAATGCTGT	0	0	7.38006	0	12.1115	0	5.93488	6.85834	14.8803	16.1886	0	0	14.6768	5.77215	0	0	0	0	8.46662	0	0
hsa-mir-4778-p5_1ss13TG	AGGAAGAAGAGGGAAGAA	0	0	0	0	0	0	0	0	0	0	0	10.0263	0	0	0	0	0	0	0	0	0
hsa-mir-4779-p5_1ss15CG	TTTACTGTTCCCTCGTAGAGT	0	0	0	12.4083	0	0	0	0	0	0	0	0	0	0	0	0	0	0	0	0	21.6973
hsa-mir-4779-p3	GAGGGAATAGTAAAAGCAGTAA	0	0	0	0	0	24.0985	0	0	9.92021	0	0	0	0	0	0	0	18.1538	0	0	0	0
hsa-mir-4780-p5	GGGGTCAGGCTCAAGGAC	0	0	0	0	0	0	0	0	0	0	0	6.68418	0	0	0	0	0	0	0	0	0
hsa-miR-4781-5p	TAGCGGGGATTCCAATATTGG	0	0	0	0	0	0	10.0893	0	0	0	0	0	7.90289	0	0	19.7733	7.7802	0	0	0	0
hsa-mir-4781-p3	TTGGAATCCTCGCTAGAGCGT	17.4647	11.8308	10.1476	23.7826	0	25.1463	5.34139	19.8892	42.5152	25.5609	13.9352	11.6973	7.90289	6.82163	55.8114	18.5374	19.8827	0	8.46662	0	54.2432
hsa-miR-4782-3p_L-2R+3	ATTGTCTTCATATCTAGAACTGG	0	0	0	0	0	0	0	0	0	0	0	0	0	3.14845	0	0	0	0	0	0	0
hsa-miR-4783-3p	CCCCGGTGTTGGGGCGCGTCTGC	0	0	5.53505	0	0	0	4.15442	0	0	0	0	0	7.90289	9.97008	0	0	0	0	0	0	0
hsa-miR-4784_1ss20AT	TGAGGAGATGCTGGGACTGT	0	0	0	0	0	0	0	0	0	13.6325	0	0	0	0	0	0	11.2381	29.854	0	0	0
hsa-miR-4785_1ss21CT	AGAGTCGGCGACGCCGCCAGT	29.1078	139.818	91.3283	44.4631	47.2349	149.83	74.186	36.3492	108.414	49.4177	71.4178	23.3946	64.3521	79.7606	23.6125	143.356	62.2416	164.197	48.3807	53.2645	87.6932
hsa-miR-4786-5p_R-1	TGAGACCAGGACTGGATGCAC	0	0	0	0	0	0	0	7.54417	0	0	0	0	0	0	0	0	0	0	0	0	9.04054
hsa-miR-4786-3p	TGAAGCCAGCTCTGGTCTGGGC	0	0	0	0	0	0	0	0	0	0	0	0	0	3.67319	0	0	0	0	0	0	0
hsa-mir-4787-p5_1ss6GC	GGCGGCGGTGGCGGCGGC	8.73235	309.751	7.38006	23.7826	64.1911	145.639	18.9916	10.2875	4.9601	36.6373	24.3866	31.7499	22.5797	29.1231	23.6125	54.3765	12.967	617.338	391.884	75.4581	27.1216
hsa-miR-4787-3p_R-1	GATGCGCCGCCCACTGCCCCGCG	0	0	0	0	0	40.8627	0	0	12.7546	0	4.35475	0	0	9.44534	0	0	8.64466	0	0	0	0
hsa-miR-4789-5p_L+1R-3	TGTATACACCTGATATGTGT	0	0	0	0	0	0	0	0	0	0	0	0	9.03188	0	0	0	0	0	0	0	0
hsa-miR-4793-3p_R-2_1ss21GT	TCTGCACTGTGAGTTGGCTGT	0	0	0	0	0	0	0	0	0	0	0	0	0	0	0	8.6508	0	0	0	0	0
hsa-miR-4795-3p_L-1	TATTATTAGCCACTTCTGGAT	0	0	0	17.5785	25.4342	0	21.9591	0	12.046	0	9.58044	0	5.64492	8.39585	0	0	0	0	0	0	0
hsa-miR-4796-5p_R-2	TGTCTATACTCTGTCACTTT	0	0	6.45756	12.4083	0	0	0	6.85834	0	0	0	0	0	0	0	0	0	0	0	0	0
hsa-miR-4796-3p_R-1	TAAAGTGGCAGAGTATAGACA	0	0	17.5277	17.5785	0	0	15.4307	3.42917	0	5.11218	0	15.0394	6.77391	0	0	37.0749	0	0	8.46662	0	0
hsa-miR-4797-5p_L+2R-1	AAGACAGAGTGCCACTTACTGA	0	0	0	0	0	0	4.7479	0	0	0	0	0	0	4.19793	0	0	0	0	0	0	0
hsa-mir-4797-p3	CAGTAAGTGGCACTCTGTCT	0	0	0	8.27221	0	0	3.56093	0	17.0061	0	41.8056	30.9144	10.1609	11.0196	0	0	20.7472	0	0	0	9.94459
hsa-miR-4799-5p	ATCTAAATGCAGCATGCCAGTC	0	0	0	0	0	0	3.56093	0	4.9601	0	0	0	5.64492	7.87111	0	0	0	0	0	0	0
hsa-mir-4800-p5_1ss16CA	AGGAAGGAAGGAAGGAAAG	0	0	8.30257	0	0	0	0	15.0883	0	6.81624	0	37.5985	0	0	64.3978	0	4.32233	36.2513	0	24.4129	0
hsa-miR-4800-3p_R+3	CATCCGTCCGTCTGTCCACCTA	0	0	6.45756	10.3403	0	15.7164	10.0893	0	0	0	23.5156	4.17762	5.64492	0	10.733	0	0	0	0	22.1935	0
hsa-miR-4802-5p	TATGGAGGTTCTAGACCATGTT	0	0	0	0	0	0	0	0	0	0	0	13.3684	9.03188	0	0	0	0	0	0	0	0
hsa-miR-4802-3p_L-2	CATGGATGGAAACCTTCAAGC	0	0	7.38006	0	0	0	0	0	0	18.7446	0	0	0	0	0	0	0	0	0	0	0
hsa-miR-4804-5p_R+1_1ss6CG	TTGGAGGGTAAGGTTAAGCAAG	0	15.0574	18.4502	12.4083	15.745	0	0	7.54417	0	38.3413	0	10.8618	7.90289	9.44534	0	13.5941	6.91573	56.5094	0	0	9.94459
hsa-miR-4804-3p_L+1R-1	TTGCTTAACCTTGCCCTCGAA	0	0	11.9926	0	16.9561	0	7.71534	0	0	0	0	0	6.77391	0	0	0	18.1538	0	21.7713	0	0
hsa-mir-4999-p5	ATTGTCAGGTAGTGATAGGATT	13.5837	27.9637	0	26.8847	10.9004	0	14.2437	35.6634	18.4232	12.7804	17.419	0	14.6768	18.3659	0	17.3016	5.1868	0	15.7237	0	26.2176
hsa-miR-4999-3p	TCACTACCTGACAATACAGT	0	0	25.8302	0	0	0	0	0	5.66869	0	0	0	11.2898	0	0	0	0	0	0	0	0
hsa-miR-5000-5p	CAGTTCAGAAGTGTTCCTGAGT	0	0	0	0	43.6015	0	0	0	0	0	0	0	0	0	0	0	0	0	0	0	0
hsa-miR-5000-3p_R-1	TCAGGACACTTCTGAACTTGG	0	0	0	0	0	0	10.0893	9.60167	3.54293	0	8.70949	0	10.1609	11.0196	0	0	0	0	0	0	0
hsa-miR-5001-5p	AGGGCTGGACTCAGCGGCGGAGCT	0	0	10.1476	0	0	0	0	0	9.92021	13.6325	0	0	11.2898	0	0	0	0	22.3905	0	0	0
hsa-miR-5001-3p_R-1	TTCTGCCTCTGTCCAGGTCCT	153.301	191.444	80.2582	159.24	119.904	116.302	86.6493	27.4334	82.9046	73.2745	114.965	118.644	91.4478	46.7019	90.1569	28.4241	89.04	97.0255	166.913	137.6	75.9405
hsa-miR-5002-5p	AATTTGGTTTCTGAGGCACTTAGT	0	0	10.1476	0	0	0	4.7479	4.115	0	6.81624	0	0	0	0	0	0	13.8315	18.1256	0	0	0
hsa-miR-5003-5p_R-1	TCACAACAACCTTGCAGGGTAG	0	0	7.38006	0	16.9561	8.3821	0	0	0	0	0	0	0	3.67319	0	0	0	0	0	35.5097	0
hsa-miR-5003-3p_R+1	TACTTTTCTAGGTTGTTGGGGT	0	0	0	0	0	0	4.7479	5.48667	9.21162	0	0	0	0	7.87111	0	0	0	0	0	0	0
hsa-miR-5004-5p	TGAGGACAGGGCAAATTCACGA	0	0	0	0	0	0	0	0	0	0	0	6.68418	0	3.14845	0	0	6.05126	0	0	19.9742	0
hsa-miR-5004-3p_L-1R+1	TTGGATTTTCCTGGGCCTCAGA	0	0	0	0	0	0	4.7479	3.42917	26.2177	9.37232	7.83854	0	19.1927	3.14845	0	51.9048	0	0	15.7237	0	0
hsa-miR-5006-5p	TTGCCAGGGCAGGAGGTGGAA	0	0	0	0	0	0	0	0	0	0	0	0	0	2.6237	0	0	0	0	0	0	0
hsa-miR-5006-3p_R+1	TTTCCCTTTCCATCCTGGCAGA	0	0	6.45756	0	0	0	0	0	5.66869	19.5967	17.419	10.0263	5.64492	16.7917	0	0	0	0	8.46662	17.7548	0
hsa-mir-5008-p3_1ss23GA	CAGGGCCTCGCCTGTCCCTTGAA	0	0	0	11.3743	0	0	0	0	0	0	0	0	0	0	0	0	4.32233	0	0	0	0
hsa-miR-5009-5p_R-1	TTGGACTTTTTCAGATTTGGGGA	4.8513	0	0	0	0	0	8.90232	0	3.54293	0	0	10.0263	0	4.19793	0	0	0	0	0	0	12.6568
hsa-miR-5009-3p_R-1_1ss21AT	TCCTAAATCTGAAAGTCCAAT	0	0	0	9.30624	24.223	0	0	0	0	0	0	0	0	0	0	0	0	0	0	0	0
hsa-miR-5010-5p	AGGGGGATGGCAGAGCAAAATT	244.506	676.506	429.889	335.025	203.474	451.586	416.035	238.67	391.14	253.053	764.694	314.157	333.051	218.292	337.015	217.506	332.82	285.746	318.103	208.619	420.385
hsa-miR-5010-3p_R+1	TTTTGTGTCTCCCATTCCCCAGT	42.6915	87.1176	88.5608	73.4159	156.239	132.018	106.828	43.2075	32.595	46.8616	168.093	60.9932	81.2869	105.998	27.9057	100.102	126.212	25.5892	33.8665	22.1935	99.4459
hsa-miR-5088-3p_L+1R-1_1ss21CT	CTCCCTTCTTCCTGGGCCCTT	0	0	5.53505	0	0	0	0	0	0	0	0	13.3684	0	0	0	0	0	0	0	0	0
hsa-miR-5089-3p_L+1R-2	GATGCTACTCGGAAATCCCACT	0	0	0	0	0	0	0	8.23001	0	0	0	0	0	0	0	0	0	0	0	0	0
hsa-miR-5090_R-1	CCGGGGCAGATTGGTGTAGGGT	22.316	24.7371	41.5129	0	0	0	6.52837	0	0	18.7446	23.5156	0	9.03188	2.6237	0	6.17914	0	0	0	0	0
hsa-mir-5090-p3	CCCCTAAGCCTTCTGCCCCCA	0	0	0	0	24.223	0	0	5.48667	0	0	0	0	0	0	0	0	0	0	0	0	0
hsa-miR-5091_L-1R-4_1ss19TA	CGGAGACGACAAGACTGA	0	0	0	0	0	0	0	0	0	0	0	0	0	0	0	0	0	0	0	17.7548	14.4649
hsa-miR-5092_R-2	AATCCACGCTGAGCTTGGCA	0	0	4.61254	0	0	0	0	0	0	0	0	0	0	0	0	0	0	0	0	0	0
hsa-miR-5094_L-1	ATCAGTGAATGCCTTGAACCT	4.8513	0	19.3727	16.5444	0	0	8.30883	0	9.92021	21.3007	26.1285	32.5854	6.77391	6.82163	0	21.0091	14.6959	0	32.657	0	0
hsa-mir-5100-p3_1ss17TC	ATCCCAGCGGTGCCTCCA	12.6134	57.0029	13.8376	52.7354	27.8565	24.0985	27.8939	9.60167	9.21162	30.6731	12.1933	27.5723	22.5797	14.6927	34.3455	0	18.1538	59.708	19.3523	17.7548	37.0662
hsa-miR-5187-5p	TGGGATGAGGGATTGAAGTGGA	35.8997	34.4168	16.6051	8.27221	8.47806	63.9135	49.2595	48.6942	94.9506	64.7542	30.4832	55.98	40.6435	86.5823	0	87.7438	62.2416	33.0527	76.1996	33.2903	99.4459
hsa-miR-5187-3p_L+3R-1	TCCACTGAATCCTCTTTTCCTCA	0	0	0	10.3403	0	0	0	7.54417	0	15.3365	0	0	11.2898	8.39585	0	0	6.05126	0	0	0	0
hsa-mir-5188-p5	AATGGGTACGATTATTGTAAGC	4.8513	0	0	0	0	0	0	10.2875	7.79445	0	0	0	0	7.34637	30.0523	0	0	0	0	0	0
hsa-miR-5188_L-2R+2	TCGGACCCATTTAAACCGGAGAT	15.5242	0	0	9.30624	0	0	5.93488	10.9733	0	0	31.3542	0	7.90289	5.77215	0	27.1882	6.91573	15.9932	0	39.9484	0
hsa-miR-5189-5p_R-3	TCTGGGCACAGGCGGATGGAC	50.4536	105.402	67.3431	0	89.6253	142.496	122.852	34.9775	150.929	118.432	10.4514	20.8881	34.9985	77.6617	23.6125	23.4807	63.9705	151.402	94.3424	31.071	33.45
hsa-miR-5189-3p	TGCCAACCGTCAGAGCCCAGA	0	114.006	0	0	0	0	86.0558	0	17.0061	29.821	0	0	0	70.3153	21.4659	8.6508	69.1573	36.2513	0	51.0452	0
hsa-miR-5190	CCAGTGACTGAGCTGGAGCCA	7.76209	0	0	0	0	0	0	0	0	0	0	0	0	0	0	0	0	0	0	0	0
hsa-mir-5191-p5	ACTTCATTCTTGCTGTCCTCT	0	0	0	5.17013	0	0	0	0	0	0	0	0	0	0	0	0	0	0	0	0	0
hsa-miR-5192_R-1_1ss21GT	AGGAGAGTGGATTCCAGGTGT	0	0	0	0	0	0	0	0	0	0	0	5.01314	0	0	0	0	0	33.0527	0	0	0
hsa-mir-5193-p5_1ss18GT	TGGGATGGGGGTTGGGGTG	0	0	0	9.30624	0	0	0	0	0	0	0	0	0	0	0	0	0	0	0	0	0
hsa-miR-5193_L-2R+2	CTCCTCTACCTCATCCCAGTTT	0	6.45316	11.0701	0	26.6453	49.2448	25.52	7.54417	9.92021	0	0	33.4209	15.8058	21.5144	0	21.0091	61.3771	6.39729	32.657	11.0968	26.2176
hsa-miR-5194_L+2R-2	TCTGAGGGGTTTGGAATGGGAT	0	0	0	0	0	0	0	0	0	0	0	0	0	0	0	0	0	0	0	0	14.4649
hsa-miR-5195-5p_R-2	AACCCCTAAGGCAACTGGAT	0	0	0	0	0	0	0	0	0	21.3007	0	0	0	0	0	0	0	0	0	0	0
hsa-miR-5196-5p_L+2	CCAGGGAAGGGGACGAGGGTTGGG	0	0	0	0	0	0	0	0	0	17.0406	0	0	0	0	0	0	0	0	0	0	0
hsa-miR-5196-3p_R+1	TCATCCTCGTCTCCCTCCCAGT	9.70261	0	13.8376	5.17013	0	0	0	8.23001	9.21162	0	24.3866	0	0	0	51.5182	0	0	0	15.7237	0	46.1067
hsa-miR-5571-3p_L-1R+3	TCCTAGGAGGCTCCTCTGAGA	0	0	0	0	0	0	0	4.115	0	0	0	0	0	0	0	0	0	0	0	0	0
hsa-miR-5579-3p_L+2R-2	CATTAGCTTAAGGAGTACCAGA	5.82157	0	0	0	0	0	0	0	0	0	0	0	0	0	0	0	0	0	0	0	0
hsa-miR-5580-5p_R-2_1ss11TC	TGCTGGCTCACTTCATATGT	0	0	0	0	0	0	0	0	0	0	0	0	12.4188	0	0	0	0	0	0	0	0
hsa-miR-5581-3p	TTCCATGCCTCCTAGAAGTTCC	7.76209	0	7.38006	13.4423	19.3784	42.9583	11.2763	21.9467	23.3833	0	0	0	5.64492	26.237	55.8114	0	20.7472	0	72.571	0	9.94459
hsa-miR-5582-3p_L+1R-1_1ss22GT	TTAAAACTTTAAGTGTGCCTAT	10.6729	0	0	0	0	0	12.4632	6.1725	5.66869	0	0	15.8749	0	0	15.0262	0	0	0	0	0	0
hsa-miR-5583-5p_R-1	AAACTAATATACCCATATTCT	0	0	8.30257	0	0	0	0	0	0	0	0	0	0	0	0	6.79706	0	0	0	0	0
hsa-miR-5583-3p_L-1	AATATGGGTATATTAGTTTGG	2.42565	0	2.76752	0	0	0	0	0	4.25152	0	0	0	0	0	0	11.7404	0	14.3939	4.23331	0	0
hsa-miR-5584-5p	CAGGGAAATGGGAAGAACTAGA	0	20.435	17.5277	0	18.1673	0	4.15442	18.5175	11.3374	0	0	22.5591	20.3217	19.9402	0	13.5941	17.2893	0	16.9332	0	0
hsa-miR-5585-5p	TGAAGTACCAGCTACTCGAGAG	0	0	0	0	0	0	0	0	0	0	0	4.17762	0	7.34637	0	0	0	19.1919	0	0	0
hsa-miR-5585-3p	CTGAATAGCTGGGACTACAGGT	0	0	0	3.10208	0	0	0	0	14.8803	0	0	10.8618	0	8.39585	0	19.7733	0	0	0	0	0
hsa-miR-5586-3p	CAGAGTGACAAGCTGGTTAAAG	0	0	0	9.30624	0	34.5762	0	0	10.6288	0	0	0	9.03188	26.237	0	29.6599	0	0	0	0	0
hsa-miR-5587-5p_R+2	ATGGTCACCTCCGGGACTCA	8.73235	7.52868	0	0	0	0	0	8.91584	0	10.2244	9.58044	0	0	22.5639	0	37.0749	14.6959	0	0	0	0
hsa-miR-5587-3p	GCCCCGGGCAGTGTGATCATC	0	0	0	0	0	0	0	0	0	0	0	8.35523	0	4.19793	0	0	10.3736	0	0	0	0
hsa-miR-5588-5p	ACTGGCATTAGTGGGACTTTT	0	30.1147	0	0	0	0	0	0	3.54293	11.0764	0	15.8749	29.3536	9.97008	0	0	34.5787	0	0	0	0
hsa-mir-5588-p3	TAAAAGTCCCACTAATGCCA	0	0	0	0	0	0	0	0	0	0	27.8704	0	0	0	0	0	9.50913	0	0	0	0
hsa-mir-5589-p5_1ss16AT	TCTTGTGCAGTGAGCTAC	0	0	0	0	0	16.7642	0	26.0617	0	0	0	25.0657	5.64492	0	0	9.88663	13.8315	0	0	0	0
hsa-miR-5589-3p_R-3	TGCACATGGCAACCTAGCTC	0	0	0	0	0	26.1941	0	0	0	0	0	14.2039	0	0	0	0	14.6959	0	0	0	0
hsa-miR-5680_L+2R-1	AGGAGAAATGCTGGACTAATCTG	0	0	0	7.23819	0	0	0	8.23001	0	0	0	0	0	7.87111	0	0	0	0	0	0	0
hsa-miR-5683_R-2	TACAGATGCAGATTCTCTGACT	97.0261	54.8518	57.1955	40.327	62.9799	0	67.0642	28.805	493.176	47.7136	63.5793	47.6248	259.667	36.7319	0	76.6214	242.051	58.6418	0	37.729	17.177
hsa-mir-5683-p3_1ss22AT	AGTCAGGATCTGCATTTGAATT	0	0	0	0	0	0	0	0	13.4631	0	0	0	0	0	0	0	4.32233	0	0	0	0
hsa-miR-5684_R-1	AACTCTAGCCTGAGCAACA	9.70261	0	0	0	0	0	0	11.6592	0	18.7446	8.70949	0	10.1609	6.29689	0	0	0	0	0	0	0
hsa-mir-5684-p3_1ss16CG	TGCCCAGGCTGGAGTGCAG	2.91078	48.9364	2.76752	20.6805	0	23.5747	9.49581	2.0575	3.54293	7.66826	6.96759	0	3.38695	0	0	0	0	8.52972	0	12.2065	14.0128
hsa-mir-5685-p3_1ss13AT	CGTGATAACTGCTGGGCTGTGA	0	0	0	0	0	0	0	0	0	0	0	0	0	0	15.0262	0	0	0	0	0	0
hsa-miR-5689_L-3R-1_1ss8AC	ATACCCCTGTAGTCCTAG	0	0	0	0	0	0	7.71534	0	0	0	0	0	0	0	0	0	0	0	0	0	0
hsa-miR-5690	TCAGCTACTACCTCTATTAGG	6.79183	0	0	0	0	0	3.56093	10.9733	6.37728	0	0	0	0	4.19793	25.7591	27.1882	0	25.5892	0	0	0
hsa-mir-5690-p3	CTAATAGAGGTAATAGTTGAAA	4.8513	0	0	8.27221	0	0	4.15442	0	0	0	0	11.6973	0	5.24741	0	0	5.1868	0	0	0	0
hsa-mir-5692c-1-p5_1ss21TA	ACCCACTGTGATATTAAGAGA	0	0	0	0	0	0	0	6.85834	0	0	0	0	0	0	0	0	0	0	0	0	0
hsa-mir-5692c-2-p5_1ss5AC	CACCCACTGTGATATTAGGAGT	4.8513	0	0	0	0	0	0	0	0	0	0	0	0	0	0	0	0	0	0	0	0
hsa-mir-5695-p5	TCTAGATTCTTCTTGGCCTCT	0	24.7371	0	13.4423	26.6453	0	17.2112	0	6.37728	0	34.838	10.8618	10.1609	3.14845	0	0	0	40.5162	0	0	0
hsa-miR-5695	ACTCCAAGAAGAATCTAGACAG	13.5837	9.67973	41.5129	23.7826	37.5457	24.0985	39.1702	11.6592	7.08586	5.96421	15.6771	11.6973	0	3.14845	81.5705	9.88663	0	0	0	28.8516	0
hsa-miR-5696	CTCATTTAAGTAGTCTGATGCC	0	0	0	0	0	0	4.15442	0	6.37728	0	0	0	0	0	0	0	0	0	7.2571	0	0
hsa-mir-5696-p3	TCAGACTACCTAAATGAGCAC	6.79183	0	6.45756	0	0	0	3.56093	0	7.08586	0	20.0318	0	0	0	17.1727	0	0	0	0	0	0
hsa-miR-5697_L-2R+2	AAGTAGTTTCATGATAAAGGGT	0	0	0	5.17013	20.5896	0	0	0	12.046	0	0	0	5.64492	3.14845	0	0	12.1025	0	0	0	0
hsa-mir-5697-p3	TTTATCATGAAACGCTTGAGG	0	0	4.61254	0	0	0	0	0	0	0	0	0	0	0	0	0	0	0	0	0	0
hsa-miR-5698	TGGGGGAGTGCAGTGATTGTGG	0	0	0	0	0	22.003	0	8.23001	7.08586	11.9284	0	17.546	0	4.19793	0	7.41497	19.0183	0	0	22.1935	0
hsa-miR-5699-5p	TGCCCCAACAAGGAAGGACAAG	0	16.1329	0	9.30624	0	0	0	0	12.046	17.0406	0	0	9.03188	0	0	0	0	0	31.4475	0	0
hsa-mir-5699-p3_1ss23GA	TGTCTTTCCTTGTTGGAGCAGGA	0	0	0	7.23819	0	0	0	0	5.66869	0	0	0	0	0	0	0	0	0	0	0	0
hsa-mir-5708-p3_1ss22TC	TTGGCCAGGCACAGTGGCTCACGCC	0	0	9.22508	0	0	0	0	0	0	0	0	0	0	2.88608	0	0	0	0	0	0	23.9574
hsa-mir-6068-p5_1ss1CA	ATCCGGCGGTGGCTTGTGG	0	0	0	0	0	0	0	0	0	0	0	0	0	0	0	0	0	0	25.3999	0	0
hsa-mir-6124-p5_1ss17TA	AAGGGGGAGGAGAAGGAGA	0	0	0	0	0	0	0	0	0	0	0	0	0	0	21.4659	0	0	0	0	0	0
hsa-mir-6127-p3_1ss4TC	TCCCCCTCCTCCTCCTCC	0	0	0	5.17013	16.9561	26.1941	0	4.115	4.25152	26.4129	0	0	0	0	10.733	0	0	0	0	0	0
hsa-miR-6131_1ss15GT	GGCTGGTCAGATGGTAGTG	0	0	4.61254	0	6.05576	5.23881	0	0	0	0	4.35475	0	0	0	0	0	0	0	0	0	0
hsa-miR-6500-3p	ACACTTGTTGGGATGACCTGC	0	0	13.8376	9.30624	0	0	0	0	8.50303	0	0	0	0	0	12.8796	0	0	0	0	0	0
hsa-miR-6501-5p_R+1	AGTTGCCAGGGCTGCCTTTGGTG	7.76209	63.456	40.5904	16.5444	21.8007	77.5344	32.0484	27.4334	13.4631	136.325	38.3218	17.546	21.4507	9.44534	12.8796	77.8572	25.0695	49.0459	77.4091	51.0452	0
hsa-miR-6501-3p_1ss23TA	CCAGAGCAGCCTGCGGTAACAGA	5.82157	0	5.53505	0	58.1353	0	22.5525	0	0	21.3007	0	0	11.2898	0	0	0	0	41.5824	32.657	57.7032	0
hsa-miR-6502-5p	AGCTCTAGAAAGATTGTTGACC	5.82157	0	0	0	0	25.1463	0	4.80084	0	14.4845	14.8061	0	14.6768	3.14845	0	0	6.05126	0	19.3523	13.3161	0
hsa-miR-6502-3p_R+1	TAGACCATCTTTCTAGAGTATA	0	0	0	0	0	0	0	0	0	0	0	0	0	0	0	0	7.7802	0	0	0	0
hsa-miR-6503-5p_1ss23AT	AGGTCTGCATTCAAATCCCCAGT	36.8699	0	22.1402	7.23819	38.7569	17.812	15.4307	24.69	15.5889	12.7804	4.35475	6.68418	6.77391	0	17.1727	24.7166	7.7802	47.9797	37.495	0	0
hsa-miR-6503-3p_L-1R+2_1ss7AG	GGACTGGGATGCAGACCTCCCT	69.8588	96.7973	109.778	7.23819	14.5338	114.206	53.4139	37.7209	31.8864	93.7232	80.1273	36.763	85.8028	11.5443	23.6125	38.3107	10.3736	52.2445	48.3807	73.2387	47.9148
hsa-miR-6504-5p_R+1	TCTGGCTGTGCTGTAATGCAGT	10.6729	0	0	0	0	0	0	0	0	0	22.6447	0	0	4.72267	0	0	18.1538	0	16.9332	0	0
hsa-miR-6505-5p_L+1R-1	ATTGGAATAGGGGATATCTCAG	7.76209	0	0	0	0	0	0	0	0	0	0	0	7.90289	8.39585	45.0785	0	0	0	0	0	0
hsa-miR-6505-3p	TGACTTCTACCTCTTCCAAAG	0	0	17.5277	0	0	0	0	0	0	0	13.9352	0	0	0	0	0	0	0	0	26.6323	0
hsa-miR-6507-5p_L-2R+3	AGAATAGGAGGGACTTTGTATT	0	0	0	0	26.6453	0	0	0	0	0	0	0	0	0	0	0	0	0	0	0	5.42432
hsa-mir-6508-p5	AATGCATGACCCACCCTGAGTT	0	23.6616	0	0	0	0	0	0	0	0	0	0	7.90289	4.19793	0	0	0	0	0	0	0
hsa-miR-6508-3p_R-1	TGGGCCATGCATTTCTAGAAC	0	0	0	17.5785	0	0	0	6.1725	0	0	0	0	0	0	0	0	0	0	0	0	0
hsa-miR-6509-5p	ATTAGGTAGTGGCAGTGGAAC	16.4944	0	0	0	0	15.7164	0	6.1725	0	0	22.6447	10.8618	5.64492	3.67319	0	35.839	0	0	25.3999	0	16.273
hsa-miR-6509-3p_L+1R-2	TTTCCACTGCCACTACCTAAT	4.8513	0	0	28.9527	0	17.812	4.15442	6.1725	0	0	0	5.01314	0	0	0	0	0	0	0	0	0
hsa-mir-6511a-2-p5	CTGCAGGCAGAAGTGGGGCTGA	19.8903	15.0574	7.84132	9.82325	0	8.90598	11.8698	0	6.37728	8.94631	17.419	0	2.82246	9.18297	0	0	8.21243	6.39729	29.6332	0	30.2858
hsa-miR-6511a-3p_R+1	CCTCACCATCCCTTCTGCCTGCA	13.5837	97.8729	38.7453	38.259	36.3346	35.6239	45.1051	31.5484	31.8864	28.117	60.0955	37.5985	60.9652	62.4442	77.2774	150.771	76.073	134.343	38.7046	0	34.354
hsa-mir-6511b-1-p5	CTGCAGGCAGAAGTGGGGCTGA	19.8903	15.0574	7.84132	9.82325	0	8.90598	11.8698	0	6.37728	8.94631	17.419	0	2.82246	9.18297	0	0	8.21243	6.39729	29.6332	0	30.2858
hsa-miR-6511b-3p_R-1	CCTCACCACCCCTTCTGCCTGC	21.3457	65.6071	57.1955	58.9395	39.968	50.2926	51.04	15.0883	24.8005	18.7446	67.0631	30.0788	23.7087	56.672	21.4659	30.8957	60.5126	103.423	48.3807	26.6323	29.8338
hsa-miR-6513-5p_R-2	TTTGGGATTGACGCCACATGT	46.5725	144.12	83.0257	126.151	87.203	64.9613	117.511	64.4684	101.328	26.4129	111.482	50.9669	76.771	135.908	17.1727	77.8572	82.9888	44.781	62.8949	53.2645	28.9297
hsa-miR-6513-3p_R+1	TCAAGTGTCATCTGTCCCTAGT	70.829	51.6252	58.118	184.057	174.406	89.0598	155.494	69.2692	114.791	22.1528	109.74	127.835	45.1594	138.532	85.8637	67.9706	114.974	136.475	77.4091	19.9742	57.8594
hsa-miR-6514-5p_R-3	TATGGAGTGGACTTTCAGCT	4.8513	45.1721	4.61254	0	46.0238	57.6269	0	15.0883	17.7147	0	0	0	6.77391	3.14845	0	0	28.5274	62.9067	0	0	0
hsa-miR-6514-3p_L-1	TGCCTGTTCTTCCACTCCAG	0	0	0	0	0	0	0	0	0	0	0	6.68418	0	0	0	0	0	0	0	0	7.23243
hsa-miR-6515-5p	TTGGAGGGTGTGGAAGACATC	6.79183	43.021	0	5.17013	15.745	163.451	18.3981	11.6592	98.4935	0	6.96759	43.4472	22.5797	72.939	17.1727	56.8481	11.2381	0	6.04759	35.5097	33.45
hsa-miR-6516-5p_R-1	TTTGCAGTAACAGGTGTGAGC	32.9889	12.9063	29.5203	39.293	0	35.6239	58.7553	84.3576	148.803	85.2029	33.0961	71.0195	58.7072	147.977	75.1308	50.669	96.8202	19.1919	27.8189	79.8968	84.077
hsa-miR-6516-3p	ATCATGTATGATACTGCAAACA	19.4052	19.3595	36.9003	24.8166	0	63.9135	29.6744	0	21.9662	18.7446	0	11.6973	45.1594	34.6329	0	46.9615	20.7472	0	0	44.3871	42.4905
hsa-miR-6529-5p_R-2	GAGAGATCAGAGGCGCAGAG	0	0	0	0	0	0	0	11.6592	0	0	0	0	0	0	0	0	0	0	0	0	0
hsa-miR-6716-3p_R+1	TCCGAACTCTCCATTCCTCTGCA	0	0	5.53505	0	0	0	0	0	25.5091	0	0	16.7105	0	3.14845	49.3716	0	6.05126	0	0	0	11.7527
hsa-miR-6718-5p_R+1	TAGTGGTCAGAGGGCTTATGAT	0	31.1903	4.61254	0	0	0	5.34139	0	0	0	0	0	9.03188	0	0	0	0	0	0	0	0
hsa-mir-6718-p3_1ss23GT	TCATAAGCCTTTTGGCCACTAGT	0	0	0	0	18.1673	0	0	0	0	0	0	0	0	0	0	0	0	0	0	0	0
hsa-miR-6721-5p	TGGGCAGGGGCTTATTGTAGGAG	0	0	0	0	44.8126	39.815	24.9265	11.6592	46.7667	11.0764	53.1279	4.17762	41.7724	78.1864	0	64.2631	38.0365	20.2581	96.7614	13.3161	28.0257
hsa-mir-6721-p3_1ss22GT	CCTGCTTTAACCCTTCCCCAGT	0	0	0	0	0	0	0	0	12.046	0	0	5.01314	0	0	0	0	0	0	0	0	0
hsa-miR-6724-5p_R-1	CTGGGCCCGCGGCGGGCGTGGG	118.372	192.519	57.1955	46.5312	48.4461	347.857	36.7963	67.8976	68.0243	148.253	32.2251	33.4209	118.543	9.44534	19.3193	44.4898	23.3406	73.5688	128.209	0	84.981
hsa-miR-6726-5p_L+2R-1	GGCGGGAGCTGGGGTCTGCAGG	0	25.8126	10.1476	0	0	0	0	0	10.6288	16.1886	0	0	0	3.14845	0	0	4.32233	0	12.0952	0	0
hsa-mir-6726-p3	TGCTCGCCCTGTCTCCCGCT	0	0	0	22.7486	0	30.3851	0	0	0	0	0	0	0	0	0	0	8.64466	0	0	0	0
hsa-miR-6727-5p_R-1	CTCGGGGCAGGCGGCTGGGAGC	0	0	0	0	0	0	0	0	0	0	0	0	0	0	27.9057	0	0	0	0	0	0
hsa-miR-6729-5p_R-1	TGGGCGAGGGCGGCTGAGCGG	19.4052	23.6616	8.30257	0	0	0	11.8698	12.345	15.5889	18.7446	21.7737	10.8618	0	0	0	0	0	13.8608	9.67614	0	0
hsa-miR-6729-3p	TCATCCCCCTCGCCCTCTCAG	0	0	0	6.20416	0	0	0	0	0	0	0	0	0	0	0	0	0	0	0	0	0
hsa-miR-6730-5p_L-2R+2	AAAGGTGGAGGGGTTGTCAGAGC	0	10.7553	0	8.27221	0	0	13.0567	12.345	6.37728	0	0	4.17762	12.4188	0	0	28.4241	0	0	0	11.0968	9.04054
hsa-miR-6730-3p_1ss22AT	CCTGACACCCCATCTGCCCTCT	0	0	4.61254	8.27221	24.223	22.003	11.8698	0	15.5889	0	0	0	5.64492	3.67319	0	0	9.50913	33.0527	0	0	0
hsa-miR-6731-5p_R+1	TGGGAGAGCAGGGTATTGTGGAA	0	0	0	0	0	0	0	0	3.54293	0	0	0	15.8058	3.67319	0	0	0	0	0	0	45.2027
hsa-miR-6731-3p	TCTATTCCCCACTCTCCCCAG	0	21.5105	0	0	0	0	0	0	0	0	0	0	0	0	0	0	0	0	0	0	0
hsa-miR-6732-5p	TAGGGGGTGGCAGGCTGGCC	0	0	0	0	0	0	0	0	0	0	0	0	0	7.34637	0	0	0	0	0	0	0
hsa-miR-6732-3p_L+1R-2_1ss22CA	CTAACCCTGTCCTCTCCCTCCA	0	0	0	0	0	0	0	0	0	0	0	0	9.03188	0	51.5182	0	0	0	0	0	0
hsa-miR-6733-5p	TGGGAAAGACAAACTCAGAGTT	0	0	0	9.30624	12.1115	25.1463	9.49581	0	7.08586	0	0	0	0	0	10.733	14.8299	0	0	0	0	17.177
hsa-miR-6734-5p_R-1	TTGAGGGGAGAATGAGGTGGAG	174.647	494.742	177.122	101.335	125.96	361.478	152.526	87.1009	116.917	155.921	382.347	127.835	151.284	64.0184	85.8637	42.0182	114.974	183.389	147.561	153.135	170.866
hsa-miR-6734-3p_R-3	CCCTTCCCTCACTCTTCTCT	0	0	4.61254	5.17013	0	0	0	0	0	0	0	0	0	0	0	0	0	11.7284	0	0	9.94459
hsa-miR-6735-5p_R-4	CAGGGCAGAGGGCACAGGAAT	38.8104	105.402	60.8855	19.6465	0	0	29.0809	47.3225	51.7268	40.0454	37.4508	32.5854	46.2884	33.0587	163.141	34.6032	41.4944	17.0594	56.8473	39.9484	68.7081
hsa-miR-6735-3p_R-1	AGGCCTGTGGCTCCTCCCTCA	0	0	0	0	0	0	2.96744	4.115	8.50303	0	0	10.8618	0	5.77215	15.0262	14.8299	13.8315	0	6.04759	0	14.4649
hsa-miR-6736-5p	CTGGGTGAGGGCATCTGTGGT	5.82157	5.37763	0	0	33.9123	0	3.56093	0	18.4232	13.6325	19.1609	0	0	3.67319	0	22.2449	8.64466	0	0	0	10.8486
hsa-miR-6737-5p_L+1	GTTGGGGTGGTCGGCCCTGGAG	0	0	0	0	0	0	0	0	0	8.52029	0	0	0	0	0	0	0	0	0	0	0
hsa-miR-6737-3p_1ss22GT	TCTGTGCTTCACCCCTACCCAT	0	0	0	0	0	0	0	0	0	0	0	0	0	0	0	0	8.64466	0	0	0	0
hsa-miR-6738-5p	CGAGGGGTAGAAGAGCACAGGGG	0	0	0	0	0	0	0	0	0	0	11.3223	0	0	0	0	0	0	0	0	0	0
hsa-miR-6738-3p	CTTCTGCCTGCATTCTACTCCCAG	0	0	0	0	0	0	4.7479	8.23001	4.25152	0	0	15.0394	12.4188	0	0	0	0	0	0	0	0
hsa-miR-6739-5p_L+1R-1	GTGGGAAAGAGAAAGAACAAGT	0	0	0	0	0	0	0	0	0	0	0	0	0	3.14845	0	0	0	0	20.5618	0	0
hsa-miR-6740-5p_R-1	AGTTTGGGATGGAGAGAGGAG	0	0	0	0	7.26691	0	2.96744	0	12.046	0	0	25.9012	0	0	0	8.6508	0	0	0	0	0
hsa-miR-6741-5p_R+1	GTGGGTGCTGGTGGGAGCCGTGT	15.5242	38.7189	82.1032	21.7146	18.1673	124.684	61.7228	18.5175	97.7849	55.3819	13.9352	92.7431	39.5145	91.3049	0	53.1406	64.835	143.939	85.8757	0	144.649
hsa-miR-6741-3p	TCGGCTCTCTCCCTCACCCTAG	8.73235	74.2113	19.3727	0	0	60.7702	46.8856	6.85834	53.8526	17.0406	55.7408	60.1577	13.5478	94.9781	36.4921	24.7166	31.9853	0	50.7997	48.8258	5.42432
hsa-miR-6742-5p_L-1	GTGGGGTGGGACCCAGCTGTT	0	0	0	0	0	0	0	0	4.9601	16.1886	0	0	5.64492	4.72267	0	0	0	0	8.46662	0	7.23243
hsa-miR-6742-3p	ACCTGGGTTGTCCCCTCTAG	0	0	0	0	0	0	10.6828	15.0883	0	17.0406	0	0	5.64492	0	0	0	0	0	0	0	0
hsa-miR-6743-5p_L-1R-1	AGGGGCAGGGACGGGTGGCC	0	0	0	0	0	0	6.52837	0	0	0	0	0	0	0	0	0	0	0	0	0	0
hsa-miR-6743-3p	AGCCGCTCTTCTCCCTGCCCACA	8.73235	0	0	8.27221	0	0	0	0	0	0	0	0	0	0	0	0	7.7802	0	0	0	15.3689
hsa-miR-6746-5p_R+1	CCGGGAGAAGGAGGTGGCCTGGA	0	0	0	0	0	0	0	0	5.66869	0	0	13.3684	0	4.19793	0	0	0	0	0	0	0
hsa-miR-6747-5p_1ss24AT	AGGGGTGTGGAAAGAGGCAGAACT	0	0	0	0	0	0	0	0	5.66869	0	0	0	0	0	0	0	0	0	0	0	0
hsa-miR-6747-3p	TCCTGCCTTCCTCTGCACCAG	40.751	0	23.9852	46.5312	20.5896	51.3404	25.52	8.91584	15.5889	16.1886	29.6123	24.2302	23.7087	3.14845	30.0523	0	44.9522	0	13.3047	33.2903	0
hsa-miR-6748-5p	TGTGGGTGGGAAGGACTGGATT	0	0	0	0	0	0	0	0	0	0	0	0	0	8.39585	0	0	0	0	0	0	0
hsa-miR-6749-5p	TCGGGCCTGGGGTTGGGGGAGC	0	0	6.45756	0	0	0	0	0	0	0	31.3542	0	7.90289	0	0	0	0	0	0	0	0
hsa-mir-6749-p3	TTGCTCCTCCCCTGCCTGGC	0	0	0	0	0	30.3851	0	0	8.50303	0	0	0	0	0	0	9.88663	4.32233	43.7148	0	0	0
hsa-miR-6750-5p_L-1R-3	AGGGAACAGCTGGGTGAGCT	21.3457	91.4197	46.1254	36.1909	20.5896	40.8627	18.3981	0	4.25152	55.3819	16.548	10.0263	0	8.9206	10.733	18.5374	6.91573	57.5756	26.6094	11.0968	21.6973
hsa-miR-6750-3p_R-1	GAACTCACCCTCTGCTCCCA	0	0	0	0	0	0	0	0	0	0	0	0	0	4.19793	0	0	0	0	0	0	0
hsa-miR-6751-5p_R-2	TTGGGGGTGAGGTTGGTGTCT	15.5242	0	0	11.3743	6.05576	0	0	0	12.7546	0	0	0	0	4.72267	0	0	0	0	12.0952	0	9.04054
hsa-miR-6752-3p_1ss21GA	TCCCTGCCCCCATACTCCCAA	0	0	0	0	0	0	2.96744	0	0	0	0	0	0	0	0	0	0	0	0	0	0
hsa-mir-6753-p5_1ss1CG	GAGAGAGAGGGGAAGGGG	0	0	0	0	0	0	0	0	0	0	0	0	0	0	0	0	0	0	13.3047	0	0
hsa-mir-6753-p3_1ss7AG	GATCCCGGGGTCCCTGAA	0	0	0	0	0	0	0	0	0	0	0	0	0	0	0	0	0	0	0	15.5355	0
hsa-miR-6754-5p_R+2	CCAGGGAGGCTGGTTTGGAGGAAT	0	0	0	0	0	0	0	0	3.54293	0	0	0	0	5.24741	32.1989	0	0	0	0	0	0
hsa-miR-6754-3p_R+1	TCTTCACCTGCCTCTGCCTGCAG	8.73235	0	0	0	65.4022	0	0	10.2875	0	0	0	9.19075	6.77391	3.14845	0	0	6.91573	0	0	17.7548	0
hsa-miR-6755-5p	TAGGGTAGACACTGACAACGTT	0	0	0	0	0	0	0	0	9.21162	0	0	0	0	9.97008	0	0	0	0	0	0	0
hsa-mir-6756-p5	TGGGGCTGGAGGTGGGGCTGAGG	5.82157	0	0	0	0	0	5.34139	0	0	0	0	0	0	4.72267	0	0	0	0	0	0	0
hsa-miR-6757-5p_R+1	TAGGGATGGGAGGCCAGGATGAA	4.8513	0	0	0	0	0	0	10.2875	0	13.6325	0	0	0	0	0	0	10.3736	0	0	0	0
hsa-miR-6757-3p_R+1	AACACTGGCCTTGCTATCCCCAA	9.70261	0	0	0	0	0	4.7479	4.115	0	0	0	0	0	0	0	0	0	0	0	0	0
hsa-miR-6758-5p_L-1R+1	AGAGAGGGGAAGGATGTGATGTG	0	0	0	0	0	12.5732	0	0	0	0	0	0	0	0	0	0	0	0	0	0	0
hsa-miR-6759-5p_R-2	TTGTGGGTGGGCAGAAGTCT	0	0	0	0	0	0	0	0	0	0	0	0	0	0	0	0	0	0	19.3523	0	0
hsa-miR-6761-5p	TCTGAGAGAGCTCGATGGCAG	0	0	17.5277	0	0	0	0	0	0	13.6325	0	0	0	0	0	0	0	0	0	0	0
hsa-miR-6761-3p_L+1R-2	CTCCTACGCTGCTCTCTCACT	0	0	16.6051	0	0	0	0	0	0	0	0	0	0	0	0	0	0	0	0	0	0
hsa-miR-6762-5p_L+1	CCGGGGCCATGGAGCAGCCTGTGT	0	0	0	0	0	0	7.12186	4.80084	0	0	6.09665	0	11.2898	0	0	0	0	0	0	0	0
hsa-miR-6762-3p_L+1R-4	CTGGCTGCTTCCCTTGGTCT	0	0	12.9151	0	8.47806	0	0	0	0	0	12.1933	0	0	0	0	0	0	75.7012	0	0	12.6568
hsa-miR-6763-5p_L+2R+1	TCCTGGGGAGTGGCTGGGGAGC	4.8513	0	17.5277	17.5785	0	15.7164	4.7479	0	31.1778	9.37232	0	0	22.5797	17.8412	0	9.88663	8.64466	41.5824	38.7046	0	18.9851
hsa-miR-6764-5p	TCCCAGGGTCTGGTCAGAGTTG	6.79183	21.5105	21.2177	0	0	29.3374	0	15.7742	21.2576	27.2649	0	9.19075	22.5797	8.9206	0	6.17914	36.3076	44.781	20.5618	0	13.5608
hsa-miR-6764-3p	TCTCTGGTCTTTCCTTGACAG	0	0	0	0	0	0	0	0	0	0	0	0	0	0	15.0262	0	0	0	0	0	0
hsa-miR-6766-3p_1ss22AT	TGATTGTCTTCCCCCACCCTCT	0	0	0	5.17013	0	0	3.56093	0	0	0	0	0	0	0	0	0	0	0	0	0	21.6973
hsa-miR-6767-5p_L-1	CGCAGACAGGGACACATGGAGA	7.76209	0	0	0	0	0	16.6177	6.85834	6.37728	9.37232	0	15.8749	7.90289	0	0	0	8.64466	0	0	0	0
hsa-miR-6768-3p_R-2	CAAAGGCCACATTCTCCTGTGC	0	0	0	0	0	0	0	0	10.6288	0	0	0	0	0	0	0	0	0	0	0	0
hsa-miR-6769a-5p	AGGTGGGTATGGAGGAGCCCT	0	0	0	0	0	0	0	0	0	0	0	0	0	0	0	0	0	0	18.1428	0	0
hsa-miR-6769b-5p	TGGTGGGTGGGGAGGAGAAGTGC	4.8513	0	0	0	0	0	0	0	0	0	0	0	0	0	0	0	0	0	0	0	0
hsa-miR-6770-5p_L-2	AGAAGGCACAGCTTGCACGTGA	0	0	9.22508	0	0	30.3851	0	0	4.25152	0	0	13.3684	0	11.0196	0	21.0091	0	0	0	0	0
hsa-miR-6770-3p_L+1R-1	CCTGGCGGCTGTGTCTTCACA	0	20.435	0	0	0	0	4.7479	0	0	16.1886	26.1285	0	10.1609	20.4649	0	6.17914	0	0	0	0	0
hsa-miR-6772-5p_L+2R+1	CCTGGGTGTAGGCTGGAGCTGAGGT	0	0	0	0	0	0	0	0	7.79445	0	0	0	0	0	0	0	0	0	0	0	0
hsa-miR-6772-3p	TTGCTCCTGACTCTGTGCCCACA	4.8513	20.435	0	0	0	0	5.34139	19.2033	0	0	13.0642	0	19.1927	24.1381	0	24.7166	12.967	0	16.9332	0	14.4649
hsa-miR-6774-5p_R-1	ACTTGGGCAGGAGGGACCCTGTAT	14.5539	0	0	0	23.0119	13.6209	0	0	0	0	0	0	12.4188	0	0	0	0	0	0	0	0
hsa-miR-6774-3p_R-1	TCGTGTCCCTCTTGTCCACA	0	15.0574	0	0	0	0	0	0	3.54293	9.37232	0	0	0	0	0	0	0	0	0	0	0
hsa-miR-6775-3p	AGGCCCTGTCCTCTGCCCCAG	0	0	0	0	0	37.7195	11.2763	11.6592	0	0	24.3866	18.3815	14.6768	0	0	0	5.1868	29.854	0	0	0
hsa-miR-6777-5p_R+1	ACGGGGAGTCAGGCAGTGGTGGAA	0	0	0	0	0	6.28658	0	6.1725	0	23.0048	28.7413	0	0	0	0	0	0	0	0	0	12.6568
hsa-miR-6777-3p_1ss20GT	TCCACTCTCCTGGCCCCCAT	0	0	6.45756	0	0	0	0	0	0	12.7804	0	0	0	0	0	0	0	0	0	0	0
hsa-miR-6779-5p_R-1_1ss20GA	CTGGGAGGGGCTGGGTTTGA	0	0	5.53505	23.7826	0	26.1941	0	0	24.8005	49.4177	18.2899	11.6973	0	0	0	0	0	0	0	0	0
hsa-miR-6779-3p	AAGCCCTGTCTCCTCCCATCT	6.79183	0	0	0	0	0	0	0	0	0	0	0	0	0	0	0	0	0	0	0	0
hsa-miR-6780b-5p_L+1	CTGGGGAAGGCTTGGCAGGGAAGA	0	0	0	0	0	0	0	10.2875	0	0	0	0	15.8058	2.6237	0	0	0	0	0	0	0
hsa-miR-6780b-3p	TCCCTTGTCTCCTTTCCCTAG	0	6.45316	0	0	0	0	0	0	0	0	0	0	0	4.19793	0	0	0	0	0	0	0
hsa-miR-6780a-5p_R-1	TTGGGAGGGAAGACAGCTGGAG	11.6431	0	29.5203	24.8166	23.0119	67.0568	18.9916	40.4642	18.4232	14.4845	22.6447	55.1445	32.7406	7.87111	0	16.0658	38.901	66.1053	43.5426	11.0968	44.2986
hsa-miR-6780a-3p	CTCCTCTGTTTTCTTTCCTAG	6.79183	0	0	0	0	0	0	0	0	0	0	0	0	0	0	0	0	0	0	0	0
hsa-miR-6781-5p	CGGGCCGGAGGTCAAGGGCGT	0	9.67973	0	0	0	25.1463	8.90232	0	0	0	17.419	0	0	0	0	0	0	0	0	24.4129	19.8892
hsa-miR-6781-3p	TGCCTCTTTTCCACGGCCTCAG	0	0	0	0	0	0	0	0	4.9601	0	0	0	0	0	0	0	0	0	0	0	0
hsa-miR-6782-5p_R-1_1ss24GT	TAGGGGTGGGGGAATTCAGGGGTT	0	10.7553	0	0	9.68922	0	0	0	0	0	13.9352	16.7105	5.64492	2.6237	0	0	10.3736	0	41.1236	0	0
hsa-miR-6782-3p	CACCTTTGTGTCCCCATCCTGCA	10.6729	0	0	13.4423	0	0	0	0	0	0	0	0	0	6.82163	0	0	10.3736	0	0	0	0
hsa-miR-6783-5p	TAGGGGAAAAGTCCTGATCCGG	0	25.8126	34.1328	5.17013	0	11.5254	20.7721	0	24.0919	5.96421	34.838	0	19.1927	9.44534	30.0523	33.3674	21.6117	0	0	0	0
hsa-miR-6783-3p	TTCCTGGGCTTCTCCTCTGTAG	0	0	6.45756	9.30624	0	0	6.52837	8.23001	0	0	0	5.84866	0	4.72267	60.1046	0	18.1538	25.5892	16.9332	33.2903	17.177
hsa-miR-6785-5p	TGGGAGGGCGTGGATGATGGTG	6.79183	17.2084	0	13.4423	0	0	0	0	7.79445	9.37232	0	0	0	0	15.0262	0	0	25.5892	16.9332	0	0
hsa-miR-6786-3p_R-3	TGACGCCCCTTCTGATTCTG	4.8513	0	0	16.5444	0	16.7642	0	0	0	0	13.9352	7.51971	14.6768	14.168	0	0	19.0183	0	0	0	19.8892
hsa-miR-6787-5p_L-4_1ss10TA	GGGGGAAGAGCTGGCTGC	0	0	0	0	0	0	0	0	0	0	0	0	5.64492	0	0	0	0	0	0	0	0
hsa-miR-6788-5p	CTGGGAGAAGAGTGGTGAAGA	0	0	0	0	0	0	5.34139	0	0	10.2244	0	0	0	0	0	0	0	0	0	0	0
hsa-miR-6788-3p_1ss22GT	TTCGCCACTTCCCTCCCTGCAT	0	0	0	0	0	0	0	0	0	0	0	0	0	0	0	0	0	0	0	0	20.7932
hsa-miR-6789-5p	GTAGGGGCGTCCCGGGCGCGCGGG	10.6729	0	0	0	0	0	0	0	0	0	0	0	0	4.19793	0	0	0	0	0	0	0
hsa-miR-6791-5p	CCCCTGGGGCTGGGCAGGCGGA	0	0	0	0	0	0	7.12186	11.6592	0	10.2244	20.0318	0	0	20.4649	0	11.1225	0	0	0	0	9.04054
hsa-miR-6791-3p	TGCCTCCTTGGTCTCCGGCAG	0	0	6.45756	9.30624	0	0	6.52837	4.80084	4.25152	0	20.9028	0	0	9.97008	0	0	0	0	24.1903	0	0
hsa-miR-6792-5p_L-1	TAAGCAGGGGCTCTGGGTGA	0	0	0	0	0	34.5762	0	0	0	0	0	0	0	0	0	0	0	0	0	0	0
hsa-miR-6793-5p	TGTGGGTTCTGGGTTGGGGTGA	5.82157	59.1539	8.30257	0	0	26.1941	5.34139	19.8892	14.8803	0	39.1927	0	5.64492	15.2175	0	0	8.64466	23.4567	27.8189	0	50.627
hsa-miR-6793-3p_1ss20GA	TCCCCAACCCCTGCCCGCAA	0	25.8126	0	0	38.7569	0	0	0	4.25152	0	0	0	0	0	0	0	0	0	0	0	0
hsa-miR-6796-5p_R+1	TTGTGGGGTTGGAGAGCTGGCTGT	0	0	0	12.4083	0	0	0	0	3.54293	0	0	0	0	0	0	0	0	0	0	0	0
hsa-miR-6797-5p_R-2	AGGAGGGAAGGGGCTGAGAACAG	0	0	0	0	0	5.23881	0	0	0	0	0	0	0	0	0	0	0	0	0	0	0
hsa-miR-6797-3p_R-1	TGCATGACCCTTCCCTCCCCA	0	0	0	0	0	0	0	0	0	0	0	0	0	0	0	0	4.32233	0	0	44.3871	0
hsa-miR-6798-5p_L+1R-3	GCCAGGGGGATGGGCGAGCTT	0	0	0	0	0	24.0985	0	0	0	0	0	0	0	0	0	0	0	0	6.04759	0	0
hsa-miR-6798-3p	CTACCCCCCATCCCCCTGTAG	0	0	0	0	0	0	0	0	0	0	0	4.17762	0	3.67319	12.8796	0	6.91573	0	0	0	0
hsa-miR-6799-5p_L+1	AGGGGAGGTGTGCAGGGCTGG	0	0	0	0	0	0	0	0	9.21162	5.11218	0	0	0	0	0	0	0	36.2513	0	0	0
hsa-miR-6799-3p_R-1	TGCCCTGCATGGTGTCCCCACA	0	0	0	11.3743	29.0677	0	2.96744	0	0	0	0	17.546	0	0	21.4659	0	0	0	0	0	15.3689
hsa-mir-6800-p3	CCTCCTCACACCTCTCCTGGCA	0	20.435	0	0	0	23.0508	0	0	0	0	17.419	0	9.03188	0	0	0	0	0	18.1428	0	0
hsa-miR-6801-5p_R-3	TGGTCAGAGGCAGCAGGAAA	0	0	4.61254	0	0	0	0	0	0	0	0	0	0	0	0	0	0	0	0	0	0
hsa-miR-6802-3p_L+2R-3	TCTTCACCCCTCTCACCTAAG	0	0	4.61254	0	0	0	0	0	0	9.37232	0	0	28.2246	13.6433	23.6125	0	5.1868	33.0527	64.1044	0	9.94459
hsa-mir-6803-p5_1ss18AC	GGGGCTGGGCGTGGTGGC	0	0	0	0	0	0	11.8698	5.48667	3.54293	17.0406	10.4514	15.0394	14.6768	4.19793	0	0	0	0	0	15.5355	0
hsa-miR-6803-3p_R-1	TCCCTCGCCTTCTCACCCTCA	23.2863	43.021	48.8929	51.7013	94.4699	66.009	30.8614	51.4375	31.8864	26.4129	115.836	6.68418	22.5797	11.5443	100.89	0	45.8167	66.1053	79.8281	95.4323	30.7378
hsa-miR-6804-5p	TGAGGGTGTCAGCAGGTGACG	0	0	0	0	0	8.3821	16.6177	0	17.7147	13.6325	38.3218	15.8749	0	6.29689	0	0	4.32233	0	8.46662	24.4129	23.5054
hsa-miR-6804-3p	CGCACCTGCCTCTCACCCACAG	0	0	0	6.20416	0	0	0	8.91584	0	0	0	0	0	3.14845	0	0	4.32233	0	0	0	0
hsa-miR-6805-5p	TAGGGGGCGGCTTGTGGAGTGT	12.6134	53.7763	7.38006	24.8166	0	58.6747	36.2028	32.2342	10.6288	0	52.257	35.092	21.4507	3.14845	55.8114	24.7166	15.5604	10.6621	37.495	0	15.3689
hsa-miR-6805-3p	TTGCTCTGCTCCCCCGCCCCCAG	0	0	0	0	0	0	0	0	9.21162	0	0	0	0	0	0	0	0	0	0	0	0
hsa-miR-6806-3p	TGAAGCTCTGACATTCCTGCAG	0	0	8.30257	0	0	0	7.12186	15.7742	0	23.8568	10.4514	0	0	0	32.1989	0	6.05126	0	0	0	0
hsa-miR-6807-5p_R-2	GTGAGCCAGTGGAATGGAGA	0	27.9637	0	0	0	0	0	0	0	0	12.1933	0	0	2.6237	0	0	0	0	0	0	0
hsa-miR-6808-3p	GTGTGACCACCGTTCCTGCAG	8.73235	0	0	0	0	0	0	0	0	0	0	0	11.2898	0	0	0	0	0	0	0	0
hsa-miR-6809-5p_L+1R-1	TTGGCAAGGAAAGAAGAGGATC	0	0	4.61254	0	0	0	8.30883	6.85834	16.2975	0	0	0	7.90289	18.3659	0	0	27.6629	0	0	0	0
hsa-miR-6810-5p_R+1	ATGGGGACAGGGATCAGCATGGCA	4.8513	0	4.61254	0	0	0	7.12186	3.42917	9.21162	0	0	0	0	9.97008	0	11.1225	10.3736	26.6554	32.657	0	0
hsa-miR-6810-3p_1ss23GT	TCCCCTGCTCCCTTGTTCCCCAT	0	0	0	0	0	0	0	0	0	0	0	0	0	0	0	0	16.4249	0	0	0	0
hsa-miR-6812-5p_R-1	ATGGGGTGAGATGGGGAGGAGCAG	0	0	0	0	0	0	0	0	12.7546	0	0	0	0	0	0	25.9524	0	0	0	0	0
hsa-miR-6812-3p_R-1	CCGCTCTTCCCCTGACCCCA	4.8513	0	0	0	0	0	0	0	0	0	0	0	5.64492	0	0	0	7.7802	0	0	0	0
hsa-miR-6813-5p	CAGGGGCTGGGGTTTCAGGTTCT	36.8699	21.5105	37.8228	28.9527	12.1115	48.1971	40.9507	19.2033	84.3218	36.6373	0	5.84866	13.5478	70.84	0	34.6032	5.1868	0	61.6854	48.8258	36.1621
hsa-miR-6815-5p_R-2	TAGGTGGCGCCGGAGGAGTCA	66.948	50.5497	83.0257	100.301	89.6253	88.0121	148.372	44.5792	58.1041	0	188.125	34.2564	13.5478	6.82163	68.691	18.5374	8.64466	44.781	32.657	28.8516	71.4202
hsa-miR-6815-3p	TGGCTTCTCTTGCACACCCAG	0	0	0	0	0	0	0	0	8.50303	0	0	0	0	0	0	0	0	0	0	0	0
hsa-miR-6816-3p_L-1R+4	AAGGACCTGCACCTTCGCCCA	7.76209	53.7763	20.2952	14.4764	0	30.3851	30.2679	0	9.92021	13.6325	13.0642	5.01314	13.5478	11.5443	0	40.7823	17.2893	0	0	0	35.2581
hsa-miR-6817-3p_R+1	TCTCTCTGACTCCATGGCAG	0	0	0	0	0	0	0	0	0	0	0	15.0394	0	0	0	0	4.32233	0	0	0	0
hsa-miR-6818-5p	TTGTGTGAGTACAGAGAGCATC	6.79183	32.2658	7.38006	26.8847	20.5896	0	21.9591	0	38.2637	0	21.7737	33.4209	0	15.7422	0	0	29.3919	23.4567	0	0	0
hsa-miR-6818-3p_L+2R-1	TGTTGTCTCTTGTTCCTCACACA	0	0	8.30257	0	0	27.2418	5.93488	17.1458	0	0	43.5475	0	0	5.77215	0	17.3016	0	0	0	0	12.6568
hsa-miR-6819-5p	TTGGGGTGGAGGGCCAAGGAGC	0	43.021	0	0	0	8.3821	3.56093	0	0	0	5.2257	16.7105	5.64492	12.5938	0	0	0	0	24.1903	22.1935	0
hsa-miR-6819-3p	AAGCCTCTGTCCCCACCCCAG	5.82157	0	0	0	0	0	11.8698	0	9.21162	14.4845	0	10.0263	0	0	0	0	5.1868	0	0	0	4.52027
hsa-miR-6820-5p_L+2R+1	TCTGCGGCAGAGCTGGGGTCAC	0	0	15.6826	0	52.0795	0	8.90232	0	15.5889	0	25.2575	21.7236	5.64492	0	0	0	0	0	0	0	0
hsa-miR-6820-3p_R-1	TGTGACTTCTCCCCTGCCACA	0	31.1903	0	11.3743	0	0	0	0	0	0	0	0	18.0638	4.19793	0	0	0	0	0	13.3161	0
hsa-miR-6821-5p_R-1	GTGCGTGGTGGCTCGAGGCGGG	24.2565	17.2084	0	13.4423	0	0	0	5.48667	9.92021	0	0	0	0	0	0	0	27.6629	0	0	19.9742	8.13648
hsa-miR-6822-5p_L+2R+1	CCCAGGGAACCAGTTGGGGCTTT	0	0	0	0	0	0	0	0	0	0	0	0	0	3.67319	0	0	0	0	0	0	0
hsa-miR-6823-5p	TCAGGGTTGGTAGGGGTTGCT	0	0	0	0	0	0	0	0	0	0	0	0	0	0	0	0	0	0	0	11.0968	0
hsa-miR-6824-5p_L-1R+1	TAGGGGAGGTTGGGCCAGGGAT	6.79183	0	0	5.17013	0	0	0	0	17.0061	4.26015	0	0	0	0	0	0	0	0	0	0	0
hsa-miR-6824-3p	TCTCTGGTCTTGCCACCCCAG	0	0	10.1476	0	0	0	0	0	0	0	0	0	0	0	0	0	0	0	0	0	0
hsa-miR-6825-5p_R+2	TGGGGAGGTGTGGAGTCAGCATGG	10.6729	22.586	7.38006	0	0	0	0	0	6.37728	9.37232	0	0	0	8.39585	0	0	6.91573	0	0	17.7548	0
hsa-miR-6825-3p_L-1R-1_1ss21CT	CGCTGACCCGCCTTCTCCGT	0	0	0	0	0	0	0	4.80084	0	0	0	0	0	4.19793	0	0	0	0	0	0	0
hsa-miR-6826-5p_R+1	TCAATAGGAAAGAGGTGGGACCTA	0	0	8.30257	5.17013	0	0	0	0	0	0	0	0	0	4.72267	0	0	0	0	0	0	0
hsa-miR-6826-3p_R-2	CTCCCCTCTCTTTCCTGTTC	0	32.2658	0	0	0	0	0	0	0	0	0	0	0	0	0	0	0	0	0	0	0
hsa-miR-6827-5p_R+1	TGGGAGCCATGAGGGTCTGTGCT	0	0	6.45756	0	0	0	0	0	0	26.4129	0	0	0	3.67319	64.3978	0	12.967	0	0	0	0
hsa-miR-6829-5p_R+1	TGGGCTGCTGAGAAGGGGCAG	7.76209	0	7.38006	0	0	0	0	0	0	0	0	0	9.03188	0	0	0	0	25.5892	0	0	0
hsa-miR-6831-5p_R-2	TAGGTAGAGTGTGAGGAGGAGG	8.73235	0	0	0	0	0	0	0	0	0	0	0	0	0	0	0	0	0	0	0	0
hsa-miR-6832-5p	AGTAGAGAGGAAAAGTTAGGGTC	0	0	0	8.27221	0	0	4.7479	0	0	0	0	18.3815	0	7.34637	0	0	14.6959	0	0	0	0
hsa-miR-6833-5p_R-1	GTGTGGAAGATGGGAGGAGAA	0	0	0	0	0	0	7.12186	0	3.54293	0	0	0	0	3.67319	0	0	11.2381	0	8.46662	0	0
hsa-miR-6833-3p_R-1	TTTCTCTCTCCACTTCCTCA	0	0	0	0	0	0	4.7479	8.91584	0	0	0	0	0	0	0	0	4.32233	0	0	0	0
hsa-mir-6835-p5	ATGAGGGGGTAGAAAGTGGCT	0	0	0	0	0	0	0	0	0	0	0	0	6.77391	0	0	0	0	0	0	0	0
hsa-miR-6836-5p_R-1	CGCAGGGCCCTGGCGCAGGCA	0	13.9818	0	0	23.0119	0	11.2763	0	0	0	0	0	5.64492	0	0	9.88663	0	28.7878	0	0	0
hsa-miR-6836-3p	ATGCCTCCCCCGGCCCCGCAG	6.79183	0	0	0	0	0	0	0	0	0	0	0	0	0	21.4659	0	0	0	0	0	37.9703
hsa-miR-6837-5p_R+1	ACCAGGGCCAGCAGGGAATGTC	0	0	10.1476	0	0	16.7642	6.52837	15.7742	17.0061	11.9284	0	6.68418	11.2898	13.1185	25.7591	40.7823	40.6299	20.2581	0	0	12.6568
hsa-miR-6837-3p	CCTTCACTGTGACTCTGCTGCAG	0	0	0	17.5785	35.1234	7.33434	0	0	7.79445	0	0	0	18.0638	25.7123	19.3193	13.5941	5.1868	0	33.8665	17.7548	26.2176
hsa-miR-6838-5p_L+1R-1	GAAGCAGCAGTGGCAAGACTCC	0	15.0574	0	0	0	0	0	10.2875	8.50303	0	0	0	0	2.6237	0	0	6.91573	0	12.0952	0	0
hsa-miR-6839-5p_R+1	TCTGGATTGAAGAGACGACCCAT	0	0	0	0	0	0	6.52837	0	0	0	0	0	0	0	0	0	0	0	0	0	17.177
hsa-mir-6840-p5	ACCACCCCCGGGCAAAGACCTG	0	0	4.61254	0	0	18.8597	3.56093	6.1725	0	0	0	0	0	0	0	0	0	25.5892	0	0	0
hsa-miR-6842-5p	TGGGGGTGGTCTCTAGCCAAGG	10.6729	29.0392	25.8302	9.30624	0	27.2418	14.2437	35.6634	27.6349	27.2649	13.9352	15.8749	21.4507	45.6525	0	23.4807	40.6299	44.781	6.04759	26.6323	23.5054
hsa-miR-6842-3p	TTGGCTGGTCTCTGCTCCGCAG	49.4833	115.081	91.3283	43.4291	18.1673	91.1553	150.746	72.0126	192.027	113.32	76.6435	132.848	53.0623	171.59	0	91.4513	58.7837	46.9134	112.485	44.3871	52.4351
hsa-miR-6843-3p	ATGGTCTCCTGTTCTCTGCAG	4.8513	0	0	0	0	0	0	0	0	0	0	0	0	5.77215	0	0	0	0	0	0	0
hsa-miR-6846-5p	TGGGGGCTGGATGGGGTAGAGT	0	0	0	0	0	0	0	0	0	0	0	0	0	0	0	19.7733	0	0	0	0	0
hsa-miR-6847-5p_R-2	ACAGAGGACAGTGGAGTGTGA	0	17.2084	6.45756	6.20416	0	0	7.71534	26.0617	11.3374	0	0	0	12.4188	5.24741	0	14.8299	5.1868	0	0	0	19.8892
hsa-miR-6848-5p	TGGGGGCTGGGATGGGCCATGGT	0	13.9818	0	0	0	0	0	0	0	0	16.548	11.6973	0	0	0	0	13.8315	0	19.3523	0	0
hsa-miR-6849-5p_L-1R+2	AGTGGATAGGGGAGTGTGTGGAGT	0	0	0	0	8.47806	0	2.96744	0	0	0	0	0	0	0	0	0	0	0	0	0	0
hsa-miR-6849-3p_R-1	ACCAGCCTGTGTCCACCTCCA	0	0	6.45756	0	0	0	4.15442	0	0	0	0	0	0	0	10.733	0	0	0	0	0	0
hsa-miR-6850-5p	GTGCGGAACGCTGGCCGGGGCG	0	0	4.61254	5.17013	0	28.2896	12.4632	0	0	10.2244	0	0	0	0	0	21.0091	10.3736	0	16.9332	0	0
hsa-miR-6850-3p_R+1	CCCGGCCGGAACGCCGCACTC	0	0	0	0	0	0	4.15442	0	0	0	0	0	13.5478	0	0	0	0	0	0	0	0
hsa-mir-6851-p5_1ss20CA	GAGGAGGTGGTACTAGGGGA	0	0	7.38006	9.30624	0	0	5.93488	0	0	0	12.1933	0	0	4.19793	0	0	0	0	0	0	0
hsa-miR-6851-3p	TGGCCCTTTGTACCCCTCCAG	0	0	0	11.3743	0	0	6.52837	0	0	0	0	0	0	0	0	0	0	0	0	0	0
hsa-miR-6852-5p	CCCTGGGGTTCTGAGGACATG	65.0075	203.274	71.0331	98.2325	107.793	826.685	420.19	376.523	785.822	352.74	259.543	609.932	389.5	990.711	126.649	734.082	602.533	332.659	573.311	312.929	547.857
hsa-miR-6852-3p_R+2	TGTCCTCTGTTCCTCAGTT	4.8513	18.2839	0	0	0	0	6.52837	6.1725	0	0	0	0	6.77391	8.39585	0	0	5.1868	6.39729	9.67614	0	9.94459
hsa-miR-6853-3p	TGTTCATTGGAACCCTGCGCAG	7.76209	0	0	6.20416	0	0	5.93488	0	0	0	16.548	0	0	0	0	0	0	23.4567	0	0	18.9851
hsa-miR-6854-5p_L-1	AGCTCAGGTTTGAGAACTGCTGA	0	0	0	0	0	0	0	0	0	0	12.1933	0	0	0	0	0	0	0	0	0	0
hsa-miR-6855-5p_R-1	TTGGGGTTTGGGGTGCAGACATTG	5.82157	0	20.2952	0	0	52.3881	0	0	25.5091	20.4487	12.1933	10.8618	0	8.39585	10.733	21.0091	4.32233	28.7878	0	0	12.6568
hsa-miR-6855-3p	AGACTGACCTTCAACCCCACAG	0	0	0	0	0	0	0	0	11.3374	8.52029	0	0	10.1609	16.267	19.3193	0	0	0	35.076	22.1935	0
hsa-miR-6856-5p_L-1R-2	AGAGAGGAGCAGTGGTGCTGT	0	0	0	0	0	0	0	0	0	0	17.419	0	0	0	0	0	0	0	0	0	0
hsa-miR-6857-5p	TTGGGGATTGGGTCAGGCCAGT	0	0	0	0	0	0	0	0	0	0	0	6.68418	0	3.14845	19.3193	0	0	0	0	0	6.32838
hsa-miR-6857-3p_R-1	TGACTGAGCTTCTCCCCACA	0	8.60421	4.61254	0	30.2788	0	5.93488	0	0	0	0	0	0	0	25.7591	0	5.1868	0	0	0	0
hsa-miR-6858-5p_R+1	GTGAGGAGGGGCTGGCAGGGACC	0	0	14.7601	7.23819	0	0	4.15442	0	4.25152	5.96421	0	11.6973	6.77391	0	0	0	0	0	0	13.3161	0
hsa-miR-6858-3p_R-1_1ss21CT	CAGCCAGCCCCTGCTCACCCT	0	0	0	0	0	25.1463	0	0	0	0	0	0	0	3.67319	0	0	0	0	0	0	0
hsa-miR-6859-5p	GAGAGGAACATGGGCTCAGGACA	4.8513	131.214	27.6752	21.7146	29.0677	51.3404	16.6177	9.60167	62.3556	37.4893	28.7413	9.19075	9.03188	20.9896	15.0262	14.8299	5.1868	0	18.1428	0	70.5162
hsa-miR-6859-3p_L+2R-3	CCTGACCCCCATGTCGCCTCTG	0	46.2476	15.6826	0	15.745	0	24.9265	15.0883	0	0	35.7089	0	7.90289	5.24741	0	0	10.3736	0	0	0	9.94459
hsa-miR-6861-5p_L+1	CACTGGGTAGGTGGGGCTCCAGG	0	0	0	7.23819	0	75.4389	13.0567	0	9.92021	16.1886	0	13.3684	0	0	21.4659	17.3016	20.7472	10.6621	0	0	11.7527
hsa-miR-6862-5p_L+1	GCGGGCATGCTGGGAGAGACTTT	4.8513	0	0	11.3743	0	0	2.96744	11.6592	0	0	0	0	0	22.0391	0	0	5.1868	57.5756	38.7046	0	0
hsa-miR-6862-3p_R-2	CCTCACCCAGCTCTCTGGCCCT	0	0	0	0	0	31.4329	0	0	0	0	0	0	0	0	0	0	0	0	0	0	0
hsa-miR-6864-5p	TTGAAGGGACAAGTCAGATATGCC	0	0	0	0	0	0	0	0	0	0	0	7.51971	0	3.14845	0	0	0	0	13.3047	0	0
hsa-miR-6865-5p_R-1_1ss22CA	TAGGTGGCAGAGGAGGGACTTA	0	6.45316	0	0	0	0	4.7479	0	4.9601	0	0	0	7.90289	0	0	0	0	0	0	0	0
hsa-miR-6865-3p_R+4	ACACCCTCTTTCCCTACCGCCTACA	0	0	0	0	0	0	0	0	0	0	0	0	0	0	0	0	5.1868	0	0	0	0
hsa-miR-6866-5p_L-1	TAGAGGCTGGAATAGAGATTCT	0	0	9.22508	11.3743	0	0	0	6.1725	9.21162	0	0	0	0	7.87111	0	17.3016	7.7802	0	0	0	0
hsa-miR-6866-3p_R-2	GATCCCTTTATCTGTCCTCT	0	0	0	0	0	15.7164	0	0	0	17.0406	0	0	0	0	0	0	0	0	0	0	0
hsa-miR-6868-3p	TTCCTTCTGTTGTCTGTGCAG	0	0	0	7.23819	0	0	0	0	0	0	0	0	0	0	0	0	0	0	0	26.6323	0
hsa-miR-6869-5p_R-1	GTGAGTAGTGGCGCGCGGCGG	0	0	0	0	0	0	0	0	0	0	0	0	0	0	0	0	7.7802	0	0	22.1935	0
hsa-miR-6871-5p_L+1R-1	TCATGGGAGTTCGGGGTGGTTG	0	0	4.61254	0	0	0	0	0	0	0	16.548	0	0	0	0	0	0	0	0	0	9.94459
hsa-miR-6871-3p_L-1_1ss22GA	AGCACCCTGTGGCTCCCACAA	0	0	0	0	0	0	0	0	7.79445	0	0	0	0	0	0	0	0	0	0	0	0
hsa-miR-6873-5p	CAGAGGGAATACAGAGGGCAAT	0	0	0	0	0	0	0	0	8.50303	0	0	14.2039	9.03188	4.72267	0	0	5.1868	0	0	0	0
hsa-miR-6873-3p_L-1R-1	TCTCTCTGTCTTTCTCTCTCA	0	0	0	0	0	27.2418	0	0	0	4.26015	25.2575	0	0	5.24741	47.2251	0	0	0	37.495	0	0
hsa-miR-6874-3p_R-2	CAGTTCTGCTGTTCTGACTCT	0	0	0	0	0	0	2.96744	0	0	0	0	0	0	0	0	0	0	0	0	0	0
hsa-miR-6875-5p	TGAGGGACCCAGGACAGGAGA	6.79183	29.0392	0	6.20416	20.5896	0	4.15442	0	0	0	0	0	6.77391	2.6237	0	0	0	20.2581	0	0	0
hsa-miR-6876-5p	CAGGAAGGAGACAGGCAGTTCA	0	0	6.45756	7.23819	0	0	4.7479	39.7784	3.54293	0	21.7737	37.5985	0	33.5834	0	17.3016	22.4761	0	0	13.3161	0
hsa-miR-6876-3p_R-1	AGCTGTCTGTGTTTTCCTTCTCA	0	0	0	0	0	0	0	0	0	0	0	0	0	0	0	7.41497	0	0	0	0	0
hsa-miR-6877-5p_L+2R-2	TCAGGGCCGAAGGGTGGAAGCT	36.8699	244.144	28.5977	42.3951	10.9004	290.23	79.5274	28.1192	128.254	116.728	120.191	14.2039	40.6435	96.5523	92.3035	21.0091	121.89	92.7607	72.571	66.5806	79.5567
hsa-mir-6879-p5_1ss18GA	AGGGAAGGTGGGAGAGGAG	0	0	0	0	0	0	0	0	0	16.1886	0	0	0	0	0	0	0	0	0	0	0
hsa-miR-6879-3p	TGTCACCCGCTCCTTGCCCAG	0	0	0	0	6.05576	0	0	0	5.66869	0	0	0	0	0	0	0	0	0	0	0	0
hsa-miR-6880-5p_R-1	TGGTGGAGGAAGAGGGCAGCT	0	0	0	0	0	0	0	0	5.66869	0	0	0	0	0	0	0	0	0	0	0	0
hsa-miR-6881-5p_R-2	TGGGGTAAGGATAGGAGGGT	0	0	0	0	0	0	14.8372	8.23001	0	11.9284	49.6441	19.217	6.77391	5.24741	0	0	5.1868	0	0	0	8.13648
hsa-miR-6881-3p_R-2	ATCCTCTTTCGTCCTTCCCA	0	0	0	0	0	0	0	0	8.50303	0	0	11.6973	0	3.67319	0	0	9.50913	0	0	0	9.04054
hsa-miR-6882-5p_L-1R+1	ACAAGTCAGGAGCTGAAGCAGC	0	0	4.61254	13.4423	26.6453	0	16.0242	6.85834	31.1778	28.969	0	0	0	24.1381	0	0	5.1868	0	0	0	13.5608
hsa-miR-6882-3p_R-3	TGCTGCCTCTCCTCTTGCCTG	0	31.1903	0	0	0	15.7164	0	0	0	0	5.2257	0	0	0	0	0	6.91573	0	0	0	0
hsa-miR-6883-5p_L+1R-1	CAGGGAGGGTGTGGTATGGATG	0	0	0	0	0	0	0	0	0	15.3365	0	0	0	0	0	0	0	0	0	0	0
hsa-miR-6883-3p_R-2	TTCCCTATCTCACTCTCCTC	0	0	0	0	0	0	0	0	0	0	0	0	0	0	0	0	0	0	0	0	4.52027
hsa-miR-6884-5p_R+1	AGAGGCTGAGAAGGTGATGTTGG	5.82157	20.435	16.6051	7.23819	13.3227	31.4329	12.4632	3.42917	3.54293	0	48.7732	0	0	7.34637	21.4659	21.0091	0	44.781	14.5142	35.5097	0
hsa-miR-6885-3p	CTTTGCTTCCTGCTCCCCTAG	0	0	0	0	0	0	5.34139	0	0	0	0	0	0	0	0	0	10.3736	0	0	0	0
hsa-miR-6886-5p_R+1	CCCGCAGGTGAGATGAGGGCTT	0	0	0	0	0	24.0985	3.56093	6.1725	4.9601	0	26.1285	0	5.64492	11.0196	0	0	0	0	0	0	0
hsa-miR-6886-3p_R+2	TGCCCTTCTCTCCTCCTGCCTCA	0	0	0	0	0	0	0	0	5.66869	0	0	0	0	0	0	0	0	0	0	0	0
hsa-miR-6888-5p_R-1	AAGGAGATGCTCAGGCAGA	0	0	0	0	0	0	0	0	0	0	0	0	0	0	0	0	4.32233	0	0	0	0
hsa-miR-6889-5p_R-2	TCGGGGAGTCTGGGGTCCGGA	0	0	0	0	0	0	0	0	8.50303	0	0	0	0	3.14845	0	0	0	0	0	0	0
hsa-miR-6889-3p_L+1R-1	CTCTGTGCCCCTACTTCCCA	0	0	0	0	0	0	4.7479	0	0	0	0	0	0	0	0	0	0	0	0	0	0
hsa-miR-6890-5p_L-1R-1	ATGGGGTAGGGCAGAGTAG	0	0	0	5.17013	0	0	0	0	0	0	0	0	0	0	0	0	0	0	0	0	0
hsa-miR-6891-5p_L+1R+1	GTAAGGAGGGGGATGAGGGGT	4.8513	0	5.53505	0	0	24.0985	0	6.85834	9.92021	36.6373	18.2899	16.7105	18.0638	6.82163	42.9319	0	7.7802	12.7946	29.0284	75.4581	18.0811
hsa-miR-6892-5p	GTAAGGGACCGGAGAGTAGGA	0	0	16.6051	0	0	0	0	0	9.21162	0	0	0	0	0	0	45.7257	0	0	0	0	0
hsa-miR-6894-5p_L+1R-3	AAGGAGGATGGAGAGCTGGGCC	0	32.2658	14.7601	0	26.6453	60.7702	5.34139	0	14.8803	0	31.3542	0	22.5797	0	0	0	0	0	0	0	7.23243
hsa-miR-7106-5p_L+2_1ss22GA	TCTGGGAGGAGGGGATCTTGGA	0	0	0	0	0	0	0	0	7.08586	0	0	0	0	2.6237	0	0	0	0	8.46662	0	0
hsa-mir-7108-p3_1ss3GT	CCTCCCCGCCCCGCGCCC	0	0	0	0	0	0	0	7.54417	0	0	7.83854	0	0	0	0	0	0	0	6.04759	0	6.32838
hsa-miR-7109-3p_R+1	CAAGCCTCTCCTGCCCTTCCAGT	0	0	6.45756	0	0	0	0	0	0	0	0	0	6.77391	4.72267	0	0	0	0	0	0	0
hsa-miR-7110-5p_1ss21GT	TGGGGGTGTGGGGAGAGAGAT	6.79183	0	0	0	0	0	0	14.4025	9.21162	0	0	10.8618	0	6.82163	0	0	6.05126	39.4499	0	17.7548	0
hsa-miR-7110-3p	TCTCTCTCCCACTTCCCTGCAG	0	16.6707	0	23.7826	0	0	6.52837	6.1725	0	17.0406	0	12.5328	14.1123	0	5.36648	6.17914	12.967	6.39729	0	0	24.4094
hsa-miR-7111-5p_R+2	TGGGGGAGGAAGGACAGGCCATCT	0	0	0	0	0	0	0	0	0	0	0	0	0	0	0	0	0	0	14.5142	0	0
hsa-mir-7111-p3	GCTATTCGTCCACCAACCTGACTTG	0	0	0	0	0	0	0	3.42917	0	0	0	0	0	0	0	0	0	0	0	0	0
hsa-miR-7112-3p_R-1	TGCATCACAGCCTTTGGCCCTA	0	0	0	0	0	0	0	0	0	0	0	0	0	5.77215	0	0	0	0	0	0	0
hsa-miR-7113-5p_R+1	TCCAGGGAGACAGTGTGTGAGG	7.76209	0	0	0	0	13.6209	0	0	0	0	0	6.68418	9.03188	0	0	21.0091	0	0	0	0	0
hsa-miR-7113-3p_L-2	TCCCTGCCCGCCTCTCTGCAG	4.8513	0	0	0	0	0	0	6.85834	0	0	0	0	0	0	0	0	0	0	18.1428	0	0
hsa-miR-7114-5p_L-2R+1	TGTGGAGTGGGGTGCCTGTC	0	0	0	0	0	0	0	0	0	0	18.2899	0	0	0	0	0	0	0	8.46662	0	0
hsa-miR-7151-5p_R+3	GATCCATCTCTGCCTGTATTGGCTTT	0	0	0	0	0	0	0	0	0	0	0	0	0	2.6237	0	0	8.64466	0	0	0	0
hsa-miR-7151-3p_L+1	CCTACAGGCTGGAATGGGCTCA	4.8513	0	0	0	0	0	0	0	9.92021	0	0	0	0	14.168	0	0	0	0	0	0	16.273
hsa-miR-7155-5p_R-1	TCTGGGGTCTTGGGCCAT	0	11.8308	10.1476	0	0	0	0	0	0	0	0	9.19075	0	0	0	0	0	0	7.2571	0	0
hsa-miR-7155-3p	TGGCCCAAGACCTCAGACC	0	0	6.45756	0	0	18.8597	0	0	4.9601	0	0	5.84866	0	0	21.4659	0	6.91573	21.3243	0	0	0
hsa-mir-7161-p3_1ss15CG	CAGGGTGTGGGAGAGTAG	0	0	0	0	0	0	0	0	0	0	0	0	0	0	0	0	0	14.927	7.2571	0	0
hsa-mir-7515-p3_1ss12AC	AGAGGCTGAGACGGGAAG	0	0	0	0	0	0	0	5.48667	0	0	0	0	0	0	0	0	0	0	0	0	0
hsa-miR-7702	CTTAGACTGCCAGACTCCCTGA	0	0	0	0	0	0	0	0	0	0	0	6.68418	0	0	0	0	0	0	0	0	0
hsa-mir-7702-p3	AGGGAGTCTGGTAGTCTAAGT	0	0	0	0	0	0	0	0	0	0	0	0	0	0	12.8796	0	0	0	0	0	0
hsa-mir-7703-p5_1ss3GA	GGAGAGGTGGATGAGTGG	0	20.435	0	0	8.47806	0	0	0	0	0	0	0	0	0	25.7591	0	0	0	9.67614	0	0
hsa-miR-7703_1ss23GT	TTGCACTCTGGCCTTCTCCCAGT	0	0	0	0	0	0	0	0	0	0	0	12.5328	0	2.6237	0	0	0	0	24.1903	0	0
hsa-miR-7704_R-1	CGGGGTCGGCGGCGACGT	18.435	19.3595	22.1402	13.4423	0	8.3821	12.4632	6.85834	0	57.086	12.1933	57.6511	11.2898	6.29689	10.733	0	0	0	22.9808	53.2645	0
hsa-miR-7705_R-1	AATAGCTCAGAATGTCAGTTCT	5.82157	0	0	0	35.1234	26.1941	11.8698	0	11.3374	5.96421	16.548	0	9.03188	9.44534	15.0262	0	0	79.9661	0	0	22.6013
hsa-mir-7705-p3	GAATTGATAACTGAGCAAGGA	0	0	12.9151	0	0	0	10.0893	5.48667	0	0	19.1609	0	0	0	0	0	0	0	0	0	0
hsa-miR-7706_R-1	TGAAGCGCCTGTGCTCTGCCGAG	96.0558	210.803	181.734	48.5993	41.1792	272.418	148.372	123.45	78.6531	72.4225	65.3212	93.5786	72.255	64.0184	96.5967	111.225	181.538	114.085	189.894	130.942	71.4202
hsa-miR-7843-5p	GAGGGCAGAGCCAGCTTCCTGA	6.79183	9.67973	0	0	13.3227	34.5762	0	9.60167	3.54293	0	0	11.6973	0	8.9206	0	0	12.1025	37.3175	0	0	0
hsa-miR-7843-3p	ATGAAGCCTTCTCTGCCTTACG	0	0	0	0	0	0	0	0	8.50303	17.8926	0	5.01314	0	4.72267	0	12.3583	5.1868	0	0	0	15.3689
hsa-miR-7845-5p_R+2	AAGGGACAGGGAGGGTCGTGGCA	0	0	9.22508	13.4423	30.2788	27.2418	11.2763	0	0	27.2649	0	14.2039	0	0	0	11.1225	0	0	0	0	0
hsa-miR-7847-3p_L-3_1ss10CG	GGAGGAGGAGGAGGAGGC	0	0	0	6.20416	25.4342	47.1493	4.7479	8.91584	0	0	0	13.3684	13.5478	3.14845	0	19.7733	0	70.3702	12.0952	0	37.0662
hsa-miR-7848-3p	CTACCCTCGGTCTGCTTACCACA	5.82157	0	11.9926	0	0	14.6687	3.56093	13.7167	19.1318	0	0	40.1051	0	52.4741	0	0	26.7985	34.1189	8.46662	0	0
hsa-mir-7849-p5	TTGAACATCAGACTCAAGGCCA	4.8513	0	0	0	0	0	21.9591	8.23001	14.1717	0	0	8.35523	5.64492	22.0391	0	0	0	0	0	0	4.52027
hsa-miR-7849-3p_R+2	GACAATTGTTGATCTTGGGCCTGA	0	9.67973	0	0	0	0	6.52837	18.5175	15.5889	11.0764	0	26.7367	19.1927	41.4545	0	75.3855	15.5604	26.6554	78.6186	0	20.7932
hsa-miR-7850-5p_R+2	GTTTGGACATAGTGTGGCTGGAT	0	0	0	0	0	0	0	0	0	19.5967	0	0	0	2.6237	0	0	6.05126	0	0	0	0
hsa-mir-7850-p3	CAGCCACACTACATCCAAACT	7.76209	0	0	0	0	0	0	0	0	11.9284	0	0	0	0	0	0	0	0	0	0	0
hsa-mir-7851-p5_1ss6TG	CCTCAGCCTCCCAAGTAGC	7.76209	21.5105	0	12.4083	0	23.0508	0	0	7.08586	0	13.9352	0	0	3.14845	0	9.88663	0	0	0	0	34.354
hsa-miR-7851-3p_R+1	TACCTGGGAGACTGAGGTTGGAT	6.79183	10.7553	17.5277	14.4764	0	22.003	1.78046	26.7475	15.5889	40.0454	16.548	14.2039	9.03188	18.8907	25.7591	0	21.6117	0	20.5618	0	18.0811
hsa-mir-7852-p5	TTGACTACTACATACATATGCC	0	0	0	0	0	0	5.93488	0	0	0	0	6.68418	0	9.97008	0	0	0	0	0	13.3161	0
hsa-mir-7852-p3	TATGTATGTAGTAGTCAAAGGCA	0	0	0	6.20416	0	0	0	0	13.4631	0	0	5.01314	0	6.82163	0	24.7166	0	0	0	22.1935	0
hsa-miR-7853-5p	TCAAATGCAGATCCTGACTTC	0	0	0	28.9527	0	0	0	0	7.79445	0	0	0	0	0	0	23.4807	0	0	0	0	11.7527
hsa-mir-7854-p5	CTTCCATCTCCATCACCTTGAGC	4.8513	0	0	8.27221	0	0	0	0	14.8803	0	0	7.51971	6.77391	8.39585	0	0	0	30.9202	21.7713	0	0
hsa-miR-7854-3p	TGAGGTGACCGCAGATGGGAA	7.76209	54.8518	18.4502	25.8507	0	18.8597	21.3656	32.2342	68.7329	65.6063	111.482	72.6905	15.8058	80.2854	30.0523	11.1225	31.9853	179.124	93.1328	44.3871	60.5716
hsa-miR-7855-5p_R-1	TTGGTGAGGACCCCAAGCTCG	0	57.0029	7.38006	0	0	81.7255	7.12186	19.2033	43.2238	13.6325	33.967	0	0	14.6927	0	0	25.0695	17.0594	0	37.729	0
hsa-mir-7855-p3_1ss24GT	TGTGCTTTTGGCTTCCTTTCCAGT	7.76209	0	0	0	0	0	0	0	3.54293	0	0	0	0	0	0	0	0	0	0	0	0
hsa-miR-7856-5p	TTTTAAGGACACTGAGGGATC	0	0	0	0	0	0	4.15442	0	0	0	0	0	0	4.72267	0	0	0	0	0	0	0
hsa-miR-7973_R+1	TGTGACCCTAGAATAATTACT	0	0	0	0	0	0	0	4.115	0	0	0	0	0	0	0	0	0	0	0	0	0
hsa-miR-7975_1ss6AG	ATCCTGGTCACGGCACCA	0	21.5105	0	5.17013	15.745	14.6687	7.12186	5.48667	6.37728	0	15.6771	10.8618	0	0	10.733	22.2449	6.05126	36.2513	0	15.5355	0
hsa-miR-7976_R+1	TGCCCTGAGACTTTTGCTCT	655.896	1044.34	765.682	834.46	279.776	442.156	610.106	443.049	419.483	210.451	841.337	523.873	366.92	231.411	461.518	316.372	478.05	290.01	429.379	339.561	430.33
hsa-mir-7976-p3_1ss11CT	AGATCAAAAGTCTCAGGGCAGA	0	0	0	0	0	0	0	0	0	0	0	0	0	0	0	0	19.8827	0	0	0	0
hsa-miR-7977_1ss6AG	TTCCCGGCCAACGCACCA	65.9777	182.839	75.6457	146.832	122.326	261.941	142.437	218.095	124.003	234.308	146.319	333.374	163.703	376.239	150.262	206.383	102.871	231.369	209.247	215.277	190.755
hsa-miR-8072_R+1	GGCGGCGGGGAGGTAGGCAGA	14.5539	0	5.53505	36.1909	0	37.7195	16.0242	0	30.4692	32.3771	0	13.3684	0	15.2175	0	0	17.2893	0	32.657	22.1935	9.04054
hsa-mir-8072-p3_1ss23CT	CTGCCGCCGCCACCGCCGCCTCT	12.6134	33.3413	5.53505	0	26.6453	48.1971	10.0893	0	4.9601	25.5609	0	0	0	0	0	0	0	0	0	0	28.9297
hsa-mir-8078-p5_1ss23TC	CACCGGGCTGACCGGCCTGGGACTCC	0	0	0	0	0	16.7642	0	0	0	0	0	0	0	0	0	0	0	0	0	0	0
hsa-mir-8086-p3_1ss11AG	AGGCTGGAGTGCAGTGGC	48.513	331.262	53.0442	162.342	62.3743	171.309	78.6372	54.5238	71.9215	343.794	247.785	277.394	146.204	56.4096	441.125	92.6871	70.8862	163.131	36.2855	434.994	99.8979
hsa-mir-8485-p5_1ss20AG	TACGTGTGTGTGTGTGTGTGT	0	0	0	0	0	0	7.71534	0	27.6349	15.3365	0	30.0788	6.77391	6.82163	21.4659	55.6123	0	55.4432	62.8949	0	0
hsa-mir-8485-p3_1ss17CT	CACACACACACACACATACACAC	0	18.2839	12.9151	5.17013	0	10.4776	5.34139	0	0	0	13.9352	10.0263	0	9.44534	0	25.9524	15.5604	11.7284	0	13.3161	0
hsa-miR-8485	CACACACACACACACACGTAT	0	0	0	0	0	0	0	0	0	5.11218	0	0	0	0	0	0	7.7802	0	0	0	0
hsa-mir-9898-p5_1ss16CG	GAGGGAGGGTGGGAGGAC	0	0	0	0	0	0	0	0	0	0	0	0	0	0	0	0	0	0	10.8857	0	0
hsa-mir-9899-p5	AGCGGGAGCCGACCGCCCGGC	0	0	0	0	0	0	0	0	0	0	0	0	0	0	0	0	0	0	0	15.5355	0
hsa-miR-9899	CGGGCGCCGCGCTCCCGCCCGC	0	0	0	0	0	0	0	0	0	0	0	0	14.6768	0	0	0	0	0	0	0	0
hsa-mir-9901-p5	GTCCCGGTCGCCGCGGTTCG	11.6431	0	17.5277	8.27221	0	14.6687	3.56093	4.80084	0	0	5.2257	0	20.3217	13.6433	0	51.9048	16.4249	0	0	0	0
hsa-mir-9902-1-p3_1ss13GC	CTCTCTCTCTCTCTCTCT	0	16.6707	5.53505	5.17013	0	0	0	0	15.5889	0	0	0	2.82246	0	5.36648	0	0	6.39729	0	0	0
hsa-mir-9903-p5	CCAGCCTACTGGAGGATAAGA	0	0	0	0	0	0	0	0	7.79445	0	34.838	11.6973	0	4.19793	0	0	0	23.4567	0	0	0
hsa-miR-9903_L-1R+2_1ss3AG	TGTCCTCCAGTAGACTAGGGAGC	0	11.8308	0	9.30624	0	0	0	4.115	29.7606	0	23.5156	0	0	12.069	0	0	0	33.0527	8.46662	15.5355	13.5608
hsa-miR-9983-3p	TTTTTTGCTGGAACATTTCTGG	0	0	15.6826	16.5444	35.1234	0	0	0	6.37728	0	0	24.2302	0	3.67319	0	16.0658	0	0	21.7713	19.9742	27.1216
hsa-miR-9985_R-1_1ss16CT	TTCACAGTGGCTAAGTTA	211.032	89.4479	324.877	253.854	180.26	40.8627	119.192	260.388	80.5426	112.042	128.465	108.061	150.719	128.649	301.596	33.1614	43.2233	43.3594	64.7092	187.535	29.6831
hsa-mir-10392-p5	GACGGGCTGGGCTGTGCGCCTGCG	0	0	0	0	0	0	0	0	0	0	0	0	0	0	0	0	5.1868	0	0	0	12.6568
hsa-miR-10393-5p_L-5R+2	TCTCTTATCCAACATCAACATC	0	0	0	0	0	0	0	0	0	0	0	0	0	0	0	0	0	0	0	0	9.94459
hsa-mir-10393-p3	ATCTTGGTCAGATTTGAACTCT	0	0	7.38006	0	0	0	0	0	0	0	0	0	0	0	0	0	0	0	0	0	0
hsa-mir-10394-p3	CCCCGGGAGGACTCCACACGCA	0	0	0	0	0	0	0	6.1725	0	0	0	0	0	4.72267	0	0	0	30.9202	0	0	15.3689
hsa-miR-10395-3p_L-2_1ss3GT	TTATTCGTACTGTCTGATG	0	0	0	0	24.223	0	0	0	0	0	0	0	0	0	0	6.17914	0	0	0	0	0
hsa-miR-10396b-5p_L-1	GGCGGGGCTCGGAGCCGGG	0	0	0	0	0	0	0	0	0	0	0	0	0	0	0	0	3.8901	0	0	0	0
hsa-mir-10396b-p3	CGGGCTTCGGCCGGGCCCCGG	0	0	0	0	0	0	0	8.23001	0	0	0	5.01314	0	0	10.733	4.3254	0	0	0	0	0
hsa-miR-10396a-5p	GGCGGGGCTCGGAGCCGGG	0	0	0	0	0	0	0	0	0	0	0	0	0	0	0	0	3.8901	0	0	0	0
hsa-mir-10396a-p3	CGGGCTTCGGCCGGGCCCCGG	0	0	0	0	0	0	0	8.23001	0	0	0	5.01314	0	0	10.733	4.3254	0	0	0	0	0
hsa-mir-10397-p3	AATTTCATAGATCTCGTCGCTT	0	0	0	0	24.223	0	0	4.80084	0	0	0	0	0	0	0	0	0	0	0	0	0
hsa-miR-10398-5p_R+1	TGGCTCCCTTCTCTCCGTCTGA	5.82157	0	0	0	29.0677	0	0	0	4.25152	0	0	0	0	4.19793	0	0	0	0	0	0	0
hsa-miR-10398-3p	GCCCGGAGAGCTGGGAGCCAG	7.76209	0	0	0	0	12.5732	0	0	8.50303	63.9022	0	0	9.03188	0	0	0	6.91573	18.1256	0	0	9.94459
hsa-miR-10399-5p	AATTACAGATTGTCTCAGAGA	67.9183	12.9063	45.2029	63.0756	26.6453	0	96.1451	87.1009	65.1899	41.7494	119.32	43.4472	91.4478	215.144	105.183	58.0839	88.1756	137.542	30.2379	95.4323	17.177
hsa-miR-10399-3p_L+1_1ss22CT	TCTCTCGGACAAGCTGTAGGTT	249.357	380.736	224.169	193.363	46.0238	233.651	204.753	231.812	209.742	288.838	251.704	243.137	321.761	319.567	285.497	253.345	177.216	478.73	226.18	217.497	174.482
hsa-miR-10400-5p_R-3_1ss12GA	CGGCGGCGGCGACTCTGG	10.6729	16.1329	15.6826	5.17013	0	67.0568	9.49581	8.91584	14.1717	19.5967	20.9028	71.855	19.1927	12.069	96.5967	32.1315	11.2381	56.5094	13.3047	71.0194	23.5054
hsa-mir-10401-p5_1ss22GA	TGTGGGAAGGCGTGGGGTGCGA	4.8513	7.52868	0	0	0	0	0	0	0	0	9.58044	0	0	0	0	0	15.5604	0	0	0	0
hsa-miR-10401-3p_L+1R-2	GACCTCGCCGTCCCGCCCGC	41.7212	84.9665	37.8228	115.811	26.6453	157.164	36.7963	7.54417	22.6748	10.2244	48.7732	76.8681	36.1275	20.4649	32.1989	105.045	25.0695	158.866	91.9233	379.51	116.623
hsa-miR-10527-5p	AAAGCAAATGTTGGGTGAACGGC	162.034	58.0784	160.516	139.594	52.0795	88.0121	183.981	112.477	255.8	155.921	144.578	127	136.607	267.618	72.9842	71.6781	206.607	123.681	256.418	137.6	201.604
hsa-mir-10527-p3_1ss9TC	CATGCACCCTACTCTTGCTGGT	0	10.7553	0	0	0	0	7.12186	4.80084	0	0	0	0	0	0	0	0	19.8827	23.4567	0	0	0
hsa-miR-11400_1ss20TC	TCGGCTGTGTATCTCTGTGCC	144.569	453.872	218.634	278.153	101.737	582.556	941.272	752.36	1437.01	726.781	194.222	886.49	599.491	1924.22	261.884	1426.15	1073.67	722.894	636.206	426.116	1197.87
hsa-mir-11400-p3	CCACAGTGTGGCACAGTCGTGT	0	0	0	0	0	0	0	0	5.66869	6.81624	0	0	0	0	0	0	0	0	0	0	20.7932
hsa-miR-11401_R+1	TCACGTCTGCGGCTGTCACGT	69.8588	39.7945	66.4206	59.9736	25.4342	23.0508	0	75.4417	58.8127	19.5967	0	40.1051	63.2232	69.2658	92.3035	23.4807	40.6299	0	21.7713	79.8968	35.2581
hsa-miR-12114_R+3	CAGGTGGAGGTGTGAGGTCCTG	0	0	0	0	0	0	7.71534	6.1725	0	0	0	0	12.4188	0	0	0	0	0	10.8857	0	0
hsa-mir-12114-p3	GGACCTTGGACATCCACTTTCT	0	0	0	0	0	0	0	0	0	0	0	7.51971	0	0	0	0	8.64466	0	0	0	0
hsa-mir-12116-p5_1ss14GC	TCCCCCTCCTCCTCCCCC	0	0	0	5.17013	0	0	0	0	0	6.81624	0	0	0	0	0	0	0	0	0	0	0
hsa-mir-12116-p3_1ss2CG	GGAGGAGGAGGGGGAAGC	0	0	0	0	0	0	0	0	0	0	0	0	0	0	0	0	0	8.52972	0	0	0
hsa-mir-12121-p3_1ss18CA	CCGGGCGGGCGGGCGGGA	0	8.60421	0	0	0	0	1.48372	12.6879	2.12576	0	0	2.50657	0	2.6237	8.58637	0	2.16117	6.39729	0	15.5355	0
hsa-miR-12125_L-2R+2	TCTCACCTGGCATAAGCAATTC	0	0	11.0701	0	0	0	4.15442	0	0	15.3365	0	0	9.03188	7.87111	0	0	5.1868	0	7.2571	0	0
hsa-miR-12135_1ss9TC	TAAAGGTTCGTTTGTAAA	0	0	0	0	0	0	14.8372	0	3.54293	0	0	0	0	0	0	0	0	0	6.04759	0	0
hsa-miR-12136_R+8	GAAAAAGTCATGGAGGCCATGGGGTT	621.937	1243.31	481.549	733.125	764.237	3749.94	2246.95	1251.65	2959.06	1573.7	384.089	2133.93	2250.07	6004.09	970.26	4500.89	3308.31	4815.03	4377.24	4116.9	3410.99
hsa-mir-12136-p3_1ss22TC	GTTCGATTCCTTCCTTTTTTGCC	0	0	5.53505	0	0	0	0	0	0	0	0	0	0	0	0	0	0	0	0	0	0
mmu-miR-28c_L+1	GAGGAGCTCACAGTCTATTGA	0	0	0	0	0	0	0	4.115	0	0	0	0	0	0	0	0	0	0	0	0	5.42432
rno-mir-31b-p5_1ss7TG	TGGCAAGATGTTGGCATAGC	0	0	0	0	0	0	0	9.60167	0	0	0	0	0	0	0	0	0	0	0	0	0
mmu-miR-124b-3p_1ss22GC	TCAAGGTCCGCTGTGAACACGC	0	0	0	0	0	0	0	0	0	0	0	0	0	4.72267	0	0	0	0	0	0	0
bta-mir-133c-p5_1ss24CT	CAGCTGGTTGAAGGGGACCAAATT	0	0	0	0	0	0	0	0	5.66869	0	0	0	0	0	0	0	0	0	0	0	0
bta-miR-133c_L-1R+3	TTTGGTTCCATTTTACCAGCTCT	0	0	0	0	0	0	0	0	0	0	0	0	6.77391	3.14845	0	0	0	0	0	0	0
mmu-mir-142b-p3	TAGTGCTTTCTACTTTATGGGT	0	0	0	0	20.5896	0	0	0	0	0	0	0	0	0	0	0	5.1868	0	0	0	0
bta-mir-148c-p3_1ss9GT	GAGCCCGATTCGGAGTGT	0	0	0	7.23819	0	0	0	0	0	0	0	0	0	0	0	0	0	0	0	0	0
cja-miR-151_R+1	TCGAGGAGCTCACAGTCTAGC	8.73235	0	4.61254	5.17013	0	0	0	4.80084	9.21162	16.1886	0	10.0263	21.4507	13.1185	0	0	7.7802	8.52972	15.7237	0	12.6568
bta-miR-191b_1ss2AG	GGACGAAATCCAAGCGCAGCTG	0	20.435	0	0	0	0	0	10.2875	4.25152	17.8926	0	0	12.4188	18.8907	0	0	0	0	0	0	0
eca-mir-191b-p3_1ss24CT	GCTGCTTTTGGGATTCCGTTGCCT	0	0	0	0	0	0	0	6.1725	12.046	10.2244	0	40.9406	14.6768	16.7917	0	18.5374	21.6117	0	7.2571	0	10.8486
mmu-miR-219c-5p_L-2_1ss13GT	ACGTCCAGACTCAACTCTCG	8.73235	0	9.22508	14.4764	0	26.1941	0	0	0	14.4845	0	0	0	0	0	0	0	0	0	0	14.4649
mmu-miR-219c-3p_L+1R-1	TCGAGAATTGCGTTTGGACAAT	0	24.7371	15.6826	0	0	0	0	0	3.54293	0	0	0	0	0	0	0	0	0	0	0	0
cfa-miR-346_R+2	TGTCTGCCCGCATGCCTGCCTCTTT	0	0	0	0	0	0	0	0	0	0	0	0	0	0	0	0	9.50913	0	0	0	0
bta-miR-374c_R+1	TTACAATACAACCTGATAAGTG	0	0	0	0	0	0	0	0	0	0	0	0	0	2.6237	0	0	0	0	0	0	0
ppy-miR-378d_R+2	ACTGGACTTGGAGTCAGAAT	7.76209	23.6616	5.53505	0	0	15.7164	18.9916	0	15.5889	38.3413	0	11.6973	13.5478	6.82163	0	0	10.3736	0	0	66.5806	0
cja-mir-548q-1-p5_1ss14TC	GATGCAAAAGTAACTGTGGTT	0	0	0	14.4764	0	0	0	0	0	0	0	10.0263	0	0	0	0	0	0	0	0	0
ppy-miR-548h_L+1R+1_1ss9AG	CAAAAGTAGTTGCGGTTTTTGT	0	0	0	0	24.223	0	0	0	0	0	0	0	0	0	0	0	0	0	0	0	0
cja-miR-548d_L+1R-1_1ss21GC	TAAAAGTAATTGTGGTTTTGCC	0	0	0	0	0	0	0	0	0	0	0	0	0	4.19793	0	0	0	0	0	0	0
mml-miR-549b-3p_L+1	TGACAACTATGGATGAGCTCTCA	9.70261	0	0	0	0	0	0	0	0	0	0	0	0	0	0	0	0	0	0	0	0
mml-mir-570-p5	TAGGTTGGTGCAAACGTAATTG	5.82157	0	0	0	0	0	0	0	0	0	0	0	0	5.77215	0	0	0	0	0	0	0
ptr-mir-570-p5_1ss19AG	TTAGGTTGATGCAAAGGTGATT	0	0	0	0	0	0	6.52837	0	0	0	0	0	0	0	0	0	0	0	0	0	0
ptr-miR-570_L-1_1ss2GC	CAAAACTGCAATAACCTTTGC	0	0	5.53505	0	0	0	3.56093	0	8.50303	0	0	0	0	0	0	0	0	0	0	0	0
ptr-mir-572-p5	GGGGCCGCTGCGGACGGAAG	0	0	0	0	0	7.33434	0	0	0	0	0	0	0	0	0	0	0	0	0	0	0
bta-mir-677-p5	CTTTCGTTCTTCTGAGTTTGC	0	0	0	0	0	0	5.93488	0	0	0	0	0	0	0	0	0	0	0	0	0	0
mmu-mir-703-p5_1ss17AG	ATGATAACAATGCATCGTAAAACCT	7.76209	0	0	0	0	0	0	0	0	0	0	0	0	0	0	0	0	0	0	0	0
eca-mir-703-p5	AAGGAAAGGAGAATGTTTTG	0	0	8.30257	10.3403	0	0	5.34139	0	0	22.1528	0	0	0	0	0	0	0	0	0	0	0
ptr-miR-1233_L+1R+1	CTGAGCCCTGTCCTCCCGCAGT	0	0	0	0	0	0	0	1.71458	0	12.7804	0	0	0	8.13348	0	0	0	0	0	0	0
mml-mir-1235-p5_1ss7CT	GTGGGCTTGGGTCGGTGGG	0	0	0	0	0	0	0	0	0	0	0	0	0	4.72267	0	0	0	0	0	0	0
ppy-miR-1268_L+3R+2_1ss8CT	AGCCGGGTGTGGTGGTGGGCGCC	0	0	0	0	0	11.5254	0	0	17.7147	0	13.9352	6.68418	0	0	0	9.88663	0	0	0	0	0
ppy-mir-1268-p3_1ss10GA	GGCGCCTGTAGTCCCAGC	7.76209	23.6616	8.30257	6.20416	0	34.5762	0	0	0	40.8974	5.2257	35.092	12.4188	5.24741	57.958	8.6508	5.1868	0	0	0	9.04054
ssc-mir-1285-p5_1ss18TC	CCTGTGAATAGCCACTGCA	275.554	784.596	229.704	223.35	210.74	310.138	264.992	179.346	154.472	273.927	237.334	137.861	143.381	130.923	135.235	414.62	143.501	201.515	110.671	388.387	238.67
ssc-mir-1285-p3	ACATAGCGAGACCCCGTCTCT	3287.24	7558.8	3288.28	4177.47	2492.55	7948.85	3166.85	2157.29	1920.27	3289.26	3028.73	2597.22	3103.58	2114.18	2909.71	2465.48	2463.73	4225.41	3372.74	2816.36	3123.96
cgr-mir-1285-p5_1ss7TC	AACTCCCGTGCTGATCAG	0	0	0	0	20.5896	0	0	11.6592	7.79445	0	0	0	0	0	0	0	0	0	0	0	0
cgr-mir-1285-p3_1ss4TC	AGCCACTGCACTCCAGCC	72.7696	221.021	137.915	63.0756	101.737	196.455	69.7348	58.2959	66.6071	168.702	102.772	82.299	141.123	54.8354	63.3245	40.1644	72.6152	188.72	113.695	153.135	148.717
ppy-mir-1299-p3_1ss12TC	TTCTGGAATCCCATGTGAGG	7.76209	0	0	0	0	0	0	0	0	0	0	0	0	0	0	0	0	0	0	0	0
cja-miR-1327	TAAAAGGCTGTTAAATGGTGAT	0	0	0	10.3403	0	0	0	0	0	0	0	0	18.0638	3.14845	0	18.5374	6.05126	0	0	0	0
mmr-miR-1839_L+1R-1	AAGGTAGATAGAACAGGTCTTG	2589.63	2088.67	2852.39	2690.54	2158.27	2011.7	3803.66	2939.48	4940.26	2364.38	2765.26	2945.22	2597.79	5842.99	2575.91	2623.66	2678.12	2942.75	3338.27	2370.27	3055.7
mmu-miR-1839-3p_R-2	AGACCTACTTATCTACCAACA	168.825	61.305	100.553	58.9395	182.884	47.1493	110.389	150.883	114.082	132.917	16.548	128.671	145.639	229.837	75.1308	85.2722	135.721	108.754	61.6854	19.9742	73.2283
mmu-mir-1893-p5	AGAGGTATCTGCTGCGCCTGAG	0	0	0	0	0	0	0	0	0	12.7804	0	0	0	0	0	0	0	0	0	0	0
mmu-mir-1895-p3_1ss3CA	GAAGAGGAGGAGGAGGAA	32.9889	369.981	33.2103	85.8242	35.1234	114.206	37.3897	56.2384	53.144	126.1	125.417	156.243	32.7406	40.9298	62.2512	7.41497	11.2381	195.117	126.999	115.406	29.8338
rno-miR-1956-5p_R-1_1ss12GT	AGTCCAGGGCTTAGTCAGCGG	0	0	0	0	0	0	0	0	4.25152	0	0	0	0	0	0	0	0	0	0	0	0
rno-mir-1956-p3_1ss14CT	TCCCTGGCTGGCATCTGGAC	0	26.8881	0	0	0	0	0	0	0	0	0	0	7.90289	0	0	0	0	0	0	0	0
cgr-miR-1973_L+1R+4_1ss3GA	CTAACCGTGCAAAGGTAGCATAA	0	0	0	0	0	0	7.12186	0	0	0	0	0	5.64492	0	0	0	0	0	0	0	0
mmu-mir-1983-p5_1ss1GA	AAAAGCATGCTCCAGTGGCGC	22.316	0	0	0	0	34.5762	0	10.9733	4.25152	0	0	0	0	10.4948	0	0	0	0	0	0	16.273
mmu-miR-1983	CTCACCTGGAGCATGTTTTCT	254.208	381.812	261.992	284.357	259.187	621.323	817.827	731.785	1108.23	511.218	343.154	1011.82	606.265	2712.91	394.973	1505.24	1153.2	1404.2	1280.88	605.884	1249.4
bta-mir-2904-2-p5_1	AGCCTCGGTTGGCCTCGGAT	519.09	1015.3	573.8	432.223	620.11	1255.22	478.945	719.44	474.044	1497.87	424.152	594.892	891.898	128.037	433.612	270.646	186.725	651.457	532.188	838.916	638.262
bta-mir-2904-2-p3	CCTCGGATAGCCGGTCCCCCG	254.208	1315.37	380.996	426.019	303.999	1044.62	191.103	152.255	174.312	283.726	228.189	199.69	228.055	179.461	143.822	124.819	165.978	331.593	278.189	235.252	177.195
mmu-miR-3074-2-3p_L+2	TGTGTTTCAGCTCAGTAGGCAC	5.82157	0	0	0	0	0	0	0	0	0	0	0	0	0	0	0	0	0	0	0	0
cja-miR-3118_R-2	TGTGATTGCATTATGAAAATT	0	0	0	0	0	0	0	0	0	0	0	0	0	0	0	16.0658	0	0	0	0	0
cja-miR-3135_L-1_1ss10CG	AGGCTGGAGTGCAGTGGCG	10.6729	0	11.9926	6.20416	7.26691	0	0	21.2609	0	34.9332	52.257	45.1182	12.4188	8.9206	19.3193	12.3583	7.7802	0	15.7237	37.729	32.5459
cja-mir-3135-p3_1ss7GT	GCGCGATCTCGGCTCACTGCA	7.76209	0	16.6051	0	0	0	11.8698	6.85834	7.79445	37.4893	42.6765	0	0	0	0	7.41497	20.7472	10.6621	10.8857	31.071	24.4094
bta-miR-3141_L+1R+2	AGAGGGCGGGTGGAGGAGGAA	0	25.8126	0	9.30624	0	0	0	0	0	0	0	0	6.77391	0	0	0	0	0	0	28.8516	0
ptr-miR-3193_L+1R-1	GCTCCTGCGTAGGATCTGAGGA	8.73235	0	0	0	0	0	0	0	0	0	0	0	0	0	0	0	0	0	0	0	0
ptr-mir-3193-p3	TTACCCAGCTCCTGAGCAGGAA	0	0	9.22508	0	0	0	0	0	0	0	0	0	0	0	0	9.88663	0	0	0	0	0
bta-mir-3533-p3	TTCAACTCCATCATGAAGTGTGACGT	0	19.3595	0	0	0	0	0	0	0	0	0	0	0	0	0	0	0	0	0	0	0
cja-miR-3546_R+2	ATAACCCGGGCCAAAAGCTCGC	0	0	7.38006	0	0	0	0	0	0	0	0	0	0	0	0	0	0	0	0	0	0
rno-mir-3553-p5	TTATGGCCCTTCGGTAATTC	0	15.0574	0	6.20416	0	0	0	0	0	0	0	5.84866	0	0	0	0	0	0	0	0	0
rno-mir-3557-p5	TCTGACTCCAAGTCCAGTGCT	0	0	0	0	0	0	0	0	0	0	0	0	0	0	0	0	12.967	0	0	0	0
rno-mir-3570-p3	CTCACCGACAGCGTTGAATGTT	0	0	0	0	0	0	0	0	0	0	0	0	0	0	0	7.41497	6.05126	0	0	0	0
rno-miR-3590-3p_R+1	TAGCACAATGTGAAAAGAGCTCT	0	0	0	0	0	0	0	0	0	0	0	0	0	0	0	0	12.1025	0	0	0	0
bta-miR-3604	TAACCAATGTGCAGACTACTGT	0	0	0	0	0	0	1.78046	0	0	0	0	2.92433	0	4.4603	0	0	0	0	0	0	0
ppy-mir-4529-p3	ACTGCTGATGGCCTGTCATTG	0	0	0	5.17013	0	0	0	0	0	0	0	0	0	0	0	0	0	0	0	0	0
bta-mir-6529b-p3_1ss7TA	ACGCACACTGCGCCTCTG	0	0	0	0	0	7.33434	0	0	0	0	0	0	0	0	0	0	0	0	0	0	0
mmu-miR-6990-3p	AGCCCTGCCTCTTCCTGGCAG	0	0	0	0	0	0	0	0	0	0	0	0	0	0	0	0	0	0	0	22.1935	0
mml-miR-7170-3p_L+2	TCTGGGGCCCTGGGCAGACCTCC	0	0	0	7.23819	0	0	11.8698	0	0	10.2244	0	11.6973	13.5478	0	0	0	0	0	0	19.9742	0
mml-miR-7178-5p_R+1	TAGGAGCTATCAGAACTTAGTGA	0	0	0	0	0	0	0	0	0	0	0	0	0	0	0	0	6.05126	0	0	0	0
mml-miR-7178-3p_L+1R-3	ACTAATTTCTGATGCTCTT	0	0	0	0	0	0	0	0	0	0	0	0	0	2.6237	0	0	0	0	0	0	0
mml-miR-7185-5p_1ss22CT	TCAGGATCAGGATCTGCAGAGT	0	0	0	0	0	0	3.56093	0	0	0	0	0	9.03188	0	0	18.5374	0	0	0	0	0
mml-miR-7194-3p_L+1_1ss17CT	CCTCAGATTCTGGATTTCTACC	0	0	0	0	0	0	0	0	0	0	0	0	0	4.19793	0	0	0	0	0	0	0
mml-miR-7195-3p_L-3R-2_1ss20GC	CCTCCCCTCTCCCCCTCC	0	0	0	0	6.05576	0	0	0	0	0	0	0	0	0	12.8796	0	0	14.927	0	0	0
mmu-miR-7689-3p_R-2	TTAGAGCCAGACTGCCTGGGT	0	0	0	0	0	0	0	0	0	0	0	0	0	0	0	0	0	0	0	28.8516	0
cfa-miR-8903_R-2_1ss17CT	TCTTGGGCCCCACCCCTGGAGA	10.6729	38.7189	8.30257	0	0	0	0	12.345	0	0	0	15.8749	0	3.67319	0	49.4331	10.3736	0	19.3523	0	9.94459
cfa-mir-8903-p3_1ss9AG	TCTGGGGTGGGGCCTGGGAAT	0	23.6616	0	0	0	0	0	0	0	22.1528	0	0	0	0	0	0	0	0	0	0	0
eca-mir-8986a-p5_1ss1GA	ATCGAGGCTAGAGTCACGCTTGG	97.9963	180.688	100.553	124.083	9.68922	354.144	165.583	171.458	191.318	167.85	174.19	96.9207	85.8028	91.3049	53.6648	72.9139	114.11	222.839	99.1804	168.671	135.608
eca-miR-8986a_R-1_1ss1TG	GAGTGTGCTAGAGTCCTCGAAGA	0	0	0	0	0	0	0	4.80084	0	4.26015	0	11.6973	0	6.82163	15.0262	0	6.91573	0	0	0	0
eca-mir-9153-p3_1ss1TG	GCGCAGAAGCCCTCGTCG	0	0	0	0	0	0	0	0	0	0	0	0	0	0	0	0	0	0	0	13.3161	0
efu-mir-9277-p5	TCGTGGCCGAGTGGTTAAG	0	19.3595	38.7453	8.27221	164.717	33.5284	59.3488	65.8401	0	0	0	55.98	30.4826	2.6237	337.015	63.0273	9.50913	0	0	146.477	28.0257
efu-mir-9277-p3	TCTCCCCGCGCAGGTTCGAA	60.1562	181.764	109.778	172.682	289.465	34.5762	75.373	63.0967	75.8187	49.4177	198.576	107.782	98.2217	38.8308	184.607	203.912	107.194	57.5756	90.7138	213.058	61.4757
pal-mir-9298-p3	TGATTGTCACGTTCTGATT	0	0	0	0	0	0	8.90232	0	0	16.1886	0	0	0	0	0	0	0	0	0	0	0
efu-mir-9307-p3	CAGGGTCCCTGGGCACACGAAG	4.8513	0	0	0	0	0	0	0	0	0	0	0	0	0	0	0	0	0	0	0	0
cja-mir-9922-p5_1ss11GA	CTGCGACAGCAGTGCCTGAG	0	0	0	0	30.2788	0	0	0	0	0	0	0	0	0	0	0	0	0	0	0	0
cja-mir-9942-p3	GAGGGCCGGGCGGGCGGG	0	0	0	0	0	0	0	0	0	5.96421	0	5.01314	5.64492	5.24741	0	0	0	0	0	0	0
cja-mir-9951-p3_1ss5GA	GGAGAAGGTCGGGTTGTAGAAGCTGG	0	0	5.53505	0	0	0	0	0	0	0	0	0	0	0	0	0	0	0	0	0	0
cja-mir-9954-p5_1ss7GC	CCTCGGCCTCCCAAAGTGC	0	25.8126	8.30257	0	35.1234	7.33434	0	7.54417	12.046	9.37232	4.35475	28.4078	5.64492	0	45.0785	0	4.32233	0	0	119.845	0
cja-mir-9954-p3_1ss18CT	TGAGGTGGGAGGATTGCTTGAGCC	0	0	0	0	0	0	0	0	0	0	19.1609	0	0	0	17.1727	0	0	0	0	0	0
cja-miR-9966_L-2R+3	TGGCACATGGACAGATGGCTGA	0	0	0	0	0	0	0	0	7.79445	0	0	0	0	0	0	0	0	0	0	0	0
[truncated: 8,090 more rows]
